# Supplementary material for: Pangenome Data Analysis Reveals Characteristics of Resistance Gene Analogs Associated with Sclerotinia sclerotiorum Resistance in Sunflower
Source: Life (Basel). 2024 Oct 17;14(10):1322. doi: 10.3390/life14101322 (PMC11509514; doi:10.3390/life14101322)
Supplement: Supplementary file 1 [file life-14-01322-s001.zip]

Archive with 6 entries (6 files):
- Supplemental Figure S1.pdf
- Supplemental Table S1.pdf
- Supplemental Table S2.xlsx
- Supplemental Table S3.xlsx
- Supplemental Table S4.xlsx
- Supplemental Table S5.xlsx
