# Supplementary material for: Pangenome Data Analysis Reveals Characteristics of Resistance Gene Analogs Associated with Sclerotinia sclerotiorum Resistance in Sunflower
Source: Life (Basel). 2024 Oct 17;14(10):1322. doi: 10.3390/life14101322 (PMC11509514; doi:10.3390/life14101322)
Supplement: Supplementary file 1 [file life-14-01322-s001.zip › Supplemental Table S2.xlsx]

## Sheet: Sheet1
Supplemental Table S2. List of RGA genes of sunflower retrieved from the sunflower pan-genome database
Gene id	Family	Type
A5AMX6_VITVI	RLK	core
A5AQZ7_VITVI	TM-CC	core
A7VM23_MARPO	RLK	core
A9CM15_IPONI	RLK	core
B9H9A6_POPTR	RLK	core
F1C965_HELAN	CNL	core
Ha10_00000008	RLK	core
Ha10_00000022	TM-CC	core
Ha10_00000033	RLK	core
Ha10_00000034	RLK	core
Ha10_00000129	RLK	dispensable
Ha10_00000130	RLK	core
Ha10_00000247	NL	core
Ha10_00000250	NBS	core
Ha10_00000253	NL	core
Ha10_00000294	TM-CC	core
Ha10_00000314	RLP	core
Ha10_00000321	RLP	core
Ha10_00000322	RLP	core
Ha10_00000338	RLK	core
Ha10_00000383	RLP	core
Ha10_00000398	RLP	core
Ha10_00000544	RLK	core
Ha10_00000549	RLK	core
Ha10_00000596	RLK	core
Ha10_00000636	TNL	core
Ha10_00000672	TM-CC	core
Ha10_00000731	RLK	core
Ha10_00000734	RLK	core
Ha10_00000844	TNL	core
Ha10_00000858	RLK	core
Ha10_00000911	RLP	core
Ha10_00000918	RLK	core
Ha10_00001109	RLP	core
Ha10_00001132	RLK	core
Ha10_00001135	TM-CC	core
Ha10_00001184	RLK	dispensable
Ha10_00001283	TM-CC	core
Ha10_00001321	RLK	core
Ha10_00001364	RLK	core
Ha10_00001411	TM-CC	core
Ha10_00001438	TM-CC	dispensable
Ha10_00001454	RLK	core
Ha10_00001487	RLK	core
Ha10_00001492	TNL	core
Ha10_00001547	RLK	core
Ha10_00001664	TNL	dispensable
Ha10_00001687	RLK	core
Ha10_00001697	NBS	core
Ha10_00001698	TX	core
Ha10_00001899	TM-CC	core
Ha10_00001943	RLK	core
Ha10_00001945	RLK	core
Ha10_00001966	TM-CC	core
Ha10_00001969	RLK	core
Ha10_00002044	RLK	core
Ha10_00002084	RLK	core
Ha10_00002196	RLK	core
Ha10_00002337	RLK	core
Ha10_00002344	RLK	core
Ha10_00002378	TX	core
Ha10_00002397	TM-CC	core
Ha10_00002424	TN	core
Ha10_00002444	RLK	core
Ha10_00002513	TM-CC	core
Ha10_00002563	RLK	core
Ha10_00002615	TM-CC	core
Ha10_00002653	TM-CC	core
Ha10_00002691	RLK	core
Ha10_00002697	RLK	core
Ha10_00002698	RLK	core
Ha10_00002794	RLP	core
Ha10_00002820	RLK	core
Ha10_00002821	RLK	core
Ha10_00002839	RLK	core
Ha10_00002850	RLK	core
Ha10_00002865	TM-CC	core
Ha10_00002920	TM-CC	core
Ha10_00002939	RLK	core
Ha10_00002990	RLK	core
Ha10_00003013	RLK	dispensable
Ha10_00003039	RLK	dispensable
Ha10_00003056	TM-CC	core
Ha10_00003231	RLK	core
Ha10_00003255	RLP	core
Ha10_00003256	RLK	core
Ha10_00003354	TM-CC	dispensable
Ha10_00003397	OTHER	core
Ha10_00003524	RLK	core
Ha10_00003540	RLK	core
Ha10_00003560	RLK	core
Ha10_00003633	RLK	dispensable
Ha10_00003663	RLK	core
Ha10_00003684	RLK	core
Ha10_00003715	TM-CC	core
Ha10_00003799	NBS	core
Ha10_00003944	RLK	core
Ha10_00003963	TM-CC	core
Ha10_00003965	RLK	core
Ha10_00004000	RLK	core
Ha10_00004066	RLK	core
Ha10_00004070	RLK	core
Ha10_00004108	RLK	core
Ha10_00004141	RLK	core
Ha1_00043029	RLK	core
Ha1_00043037	RLK	dispensable
Ha1_00043068	RLK	dispensable
Ha1_00043073	NL	dispensable
Ha1_00043093	RLP	core
Ha1_00043114	RLK	core
Ha1_00043219	RLK	core
Ha1_00043235	RLK	dispensable
Ha1_00043239	TM-CC	core
Ha1_00043334	TN	core
Ha1_00043538	RLP	core
Ha1_00043543	TM-CC	core
Ha1_00043641	RLK	core
Ha1_00043799	RLK	core
Ha1_00043805	NL	core
Ha1_00043833	RLK	core
Ha1_00043846	RLK	core
Ha1_00043847	RLK	core
Ha1_00043884	RLK	core
Ha1_00043885	RLK	core
Ha1_00043996	RLK	core
Ha1_00044027	RLP	core
Ha1_00044034	RLK	core
Ha1_00044036	RLP	dispensable
Ha1_00044142	RLK	core
Ha1_00044143	RLK	core
Ha1_00044185	NL	core
Ha1_00044205	TN	core
Ha1_00044266	TM-CC	core
Ha1_00044286	RLK	core
Ha1_00044300	RLK	core
Ha1_00044742	RLK	core
Ha1_00044773	TNL	core
Ha1_00044839	TX	core
Ha1_00044878	RLK	core
Ha1_00044881	RLK	core
Ha1_00044969	TM-CC	core
Ha1_00044970	RLK	core
Ha1_00045054	TM-CC	core
Ha1_00045188	RLP	core
Ha1_00045223	RLP	core
Ha1_00045281	RLK	core
Ha1_00045369	RLK	dispensable
Ha1_00045394	RLK	core
Ha11_00028411	RLP	core
Ha11_00028469	RLK	core
Ha11_00028489	NL	core
Ha11_00028520	RLK	core
Ha11_00028580	RLP	dispensable
Ha11_00028581	RLP	dispensable
Ha11_00028633	RLK	core
Ha11_00028710	TM-CC	core
Ha11_00028717	RLK	core
Ha11_00028767	RLK	dispensable
Ha11_00028807	RLK	core
Ha11_00028824	RLK	core
Ha11_00028851	NL	core
Ha11_00028864	RLP	core
Ha11_00028893	RLK	core
Ha11_00028916	RLK	dispensable
Ha11_00028962	RLK	core
Ha11_00029097	RLK	core
Ha11_00029138	RLK	core
Ha11_00029144	RLK	core
Ha11_00029146	RLK	core
Ha11_00029181	TM-CC	dispensable
Ha11_00029184	CNL	core
Ha11_00029208	TM-CC	core
Ha11_00029283	TX	core
Ha11_00029293	RLK	core
Ha11_00029294	RLK	core
Ha11_00029329	TM-CC	core
Ha11_00029449	NL	core
Ha11_00029514	RLP	core
Ha11_00029531	RLP	core
Ha11_00029534	RLP	core
Ha11_00029536	RLP	dispensable
Ha11_00029557	RLK	core
Ha11_00029572	RLK	core
Ha11_00029589	TM-CC	dispensable
Ha11_00029617	RLP	core
Ha11_00029644	TM-CC	core
Ha11_00029646	RLK	dispensable
Ha11_00029656	RLK	core
Ha11_00029750	RLK	core
Ha11_00029755	RLK	core
Ha11_00029760	RLK	core
Ha11_00029769	RLK	core
Ha11_00029785	RLK	core
Ha11_00029791	RLK	core
Ha11_00029793	RLK	core
Ha11_00029795	RLK	core
Ha11_00029809	TM-CC	core
Ha11_00029816	RLK	core
Ha11_00029818	RLK	core
Ha11_00029834	RLK	core
Ha11_00029844	CNL	core
Ha11_00029849	RLK	core
Ha11_00029850	RLK	core
Ha11_00029853	RLK	core
Ha11_00029855	RLK	core
Ha11_00029857	RLK	dispensable
Ha11_00029861	RLK	core
Ha11_00029897	RLK	dispensable
Ha11_00029973	RLK	core
Ha11_00029982	NBS	core
Ha11_00029984	RLK	core
Ha11_00030017	RLK	dispensable
Ha11_00030024	TM-CC	core
Ha11_00030026	RLK	core
Ha11_00030029	RLK	core
Ha11_00030123	TM-CC	core
Ha11_00030130	RLK	dispensable
Ha11_00030149	RLK	core
Ha11_00030199	TM-CC	core
Ha11_00030266	RLK	core
Ha11_00030290	RLK	core
Ha11_00030375	RLK	core
Ha11_00030465	TM-CC	core
Ha11_00030481	RLK	core
Ha11_00030545	RLK	core
Ha11_00030582	RLK	dispensable
Ha11_00030601	TM-CC	core
Ha11_00030637	RLK	core
Ha11_00030645	RLK	core
Ha11_00030736	RLK	core
Ha11_00030769	RLK	core
Ha11_00030957	RLK	dispensable
Ha11_00031021	RLK	dispensable
Ha11_00031023	RLK	core
Ha11_00031043	TNL	core
Ha11_00031044	TX	dispensable
Ha11_00031062	NL	dispensable
Ha11_00031116	RLK	core
Ha11_00031144	RLK	core
Ha11_00031185	RLK	dispensable
Ha11_00031282	RLK	core
Ha11_00031284	RLK	dispensable
Ha11_00031306	RLK	core
Ha11_00031342	RLK	dispensable
Ha11_00031346	RLK	core
Ha11_00031388	RLK	core
Ha11_00031405	RLK	core
Ha12_00031445	RLK	core
Ha12_00031615	TM-CC	core
Ha12_00031622	RLK	core
Ha12_00031654	CNL	core
Ha12_00031748	RLK	core
Ha12_00031810	NBS	core
Ha12_00031836	RLP	core
Ha12_00031853	TM-CC	core
Ha12_00031870	RLK	core
Ha12_00031998	RLK	core
Ha12_00032120	TX	core
Ha12_00032175	TN	core
Ha12_00032184	RLK	core
Ha12_00032364	RLK	core
Ha12_00032393	RLK	core
Ha12_00032542	RLK	core
Ha12_00032565	RLK	core
Ha12_00032575	RLK	core
Ha12_00032587	RLK	core
Ha12_00032686	RLK	core
Ha12_00032749	TM-CC	core
Ha12_00032778	RLK	core
Ha12_00032806	RLP	core
Ha12_00032838	RLK	core
Ha12_00032972	TM-CC	core
Ha12_00033040	RLK	core
Ha12_00033043	RLK	core
Ha12_00033074	RLK	core
Ha12_00033135	RLK	core
Ha12_00033162	TM-CC	core
Ha12_00033250	NL	core
Ha12_00033251	TX	core
Ha12_00033415	RLK	core
Ha12_00033524	RLK	core
Ha12_00033562	RLK	core
Ha12_00033580	RLK	core
Ha12_00033599	TM-CC	core
Ha12_00033654	NL	core
Ha12_00033656	RLK	core
Ha12_00033816	TN	core
Ha12_00033897	RLK	dispensable
Ha12_00033932	RLP	core
Ha12_00033948	RLK	core
Ha12_00033981	TM-CC	dispensable
Ha12_00033998	RLK	core
Ha12_00034065	RLK	core
Ha12_00034095	RLK	core
Ha12_00034104	RLK	core
Ha12_00034121	RLK	core
Ha12_00034122	RLP	core
Ha12_00034148	RLK	core
Ha12_00034205	RLP	core
Ha12_00034221	RLK	core
Ha12_00034266	RLP	core
Ha12_00034299	TM-CC	core
Ha13_00014076	RLP	dispensable
Ha13_00014102	RLP	core
Ha13_00014106	RLK	dispensable
Ha13_00014110	RLK	core
Ha13_00014120	RLK	core
Ha13_00014132	RLK	core
Ha13_00014137	RLP	core
Ha13_00014143	TM-CC	core
Ha13_00014148	RLK	core
Ha13_00014166	RLK	core
Ha13_00014185	RLK	core
Ha13_00014191	TM-CC	core
Ha13_00014262	CN	core
Ha13_00014319	NL	core
Ha13_00014320	NBS	core
Ha13_00014385	TN	core
Ha13_00014474	RLK	core
Ha13_00014558	TM-CC	core
Ha13_00014585	RLK	core
Ha13_00014593	NBS	core
Ha13_00014661	RLK	core
Ha13_00014707	NBS	dispensable
Ha13_00014771	TN	core
Ha13_00014938	RLK	core
Ha13_00014956	RLK	core
Ha13_00015001	RLK	core
Ha13_00015003	RLK	core
Ha13_00015132	RLK	core
Ha13_00015164	RLK	core
Ha13_00015165	RLP	dispensable
Ha13_00015277	RLK	core
Ha13_00015295	RLK	core
Ha13_00015422	RLK	core
Ha13_00015469	RLP	core
Ha13_00015490	RLP	core
Ha13_00015509	RLK	dispensable
Ha13_00015601	TM-CC	core
Ha13_00015619	RLK	core
Ha13_00015687	RLP	core
Ha13_00015700	TM-CC	core
Ha13_00015733	RLK	core
Ha13_00015755	RLK	core
Ha13_00015761	RLK	core
Ha13_00015765	TM-CC	core
Ha13_00015781	RLK	core
Ha13_00015817	RLP	core
Ha13_00015896	TM-CC	core
Ha13_00015975	TM-CC	core
Ha13_00016003	RLK	core
Ha13_00016036	NBS	core
Ha13_00016037	TX	dispensable
Ha13_00016071	RLK	core
Ha13_00016104	RLK	core
Ha13_00016158	RLK	core
Ha13_00016172	TX	core
Ha13_00016176	TNL	core
Ha13_00016228	RLK	core
Ha13_00016272	TM-CC	core
Ha13_00016288	RLK	core
Ha13_00016303	RLK	core
Ha13_00016326	RLK	core
Ha13_00016337	RLK	core
Ha13_00016434	TM-CC	core
Ha13_00016531	RLP	core
Ha13_00016534	RLK	core
Ha13_00016550	CNL	core
Ha13_00016551	RLP	core
Ha13_00016657	RLK	dispensable
Ha13_00016747	NBS	core
Ha13_00016768	RLK	core
Ha13_00016789	TM-CC	core
Ha13_00016822	TM-CC	core
Ha13_00016839	NBS	core
Ha13_00016848	NBS	core
Ha13_00016888	NL	core
Ha13_00016889	CNL	core
Ha13_00016912	RLP	core
Ha13_00016936	TM-CC	core
Ha13_00016955	CNL	core
Ha13_00016974	NL	core
Ha13_00016989	RLP	dispensable
Ha13_00017034	RLK	core
Ha13_00017035	RLK	core
Ha13_00017065	NL	core
Ha13_00017101	TX	core
Ha13_00017122	CN	core
Ha13_00017128	TX	dispensable
Ha13_00017129	TX	core
Ha13_00017138	CNL	core
Ha14_00017188	CNL	core
Ha14_00017240	NL	core
Ha14_00017429	TM-CC	core
Ha14_00017478	NL	core
Ha14_00017497	TM-CC	core
Ha14_00017573	TM-CC	core
Ha14_00017574	RLK	core
Ha14_00017618	RLK	core
Ha14_00017748	RLK	core
Ha14_00017749	RLK	core
Ha14_00017754	RLK	core
Ha14_00017777	RLK	core
Ha14_00017883	RLK	core
Ha14_00017898	TM-CC	core
Ha14_00018001	RLK	core
Ha14_00018021	RLP	core
Ha14_00018024	RLK	core
Ha14_00018077	TM-CC	core
Ha14_00018091	RLK	core
Ha14_00018100	RLK	core
Ha14_00018103	RLK	core
Ha14_00018116	RLK	core
Ha14_00018117	RLK	dispensable
Ha14_00018198	RLK	core
Ha14_00018222	NBS	dispensable
Ha14_00018231	RLK	core
Ha14_00018277	RLK	core
Ha14_00018319	RLP	core
Ha14_00018322	RLK	core
Ha14_00018330	RLK	core
Ha14_00018409	RLK	core
Ha14_00018420	TM-CC	core
Ha14_00018436	TM-CC	core
Ha14_00018451	TM-CC	core
Ha14_00018456	RLK	core
Ha14_00018493	TM-CC	core
Ha14_00018504	RLK	core
Ha14_00018516	RLK	core
Ha14_00018519	RLK	core
Ha14_00018674	RLK	core
Ha14_00018874	RLK	core
Ha14_00018901	RLK	core
Ha14_00018904	RLK	core
Ha14_00018906	RLK	core
Ha14_00018909	RLK	core
Ha14_00018910	RLK	core
Ha14_00018919	RLK	core
Ha14_00018924	RLK	dispensable
Ha14_00018928	RLK	core
Ha14_00018949	TM-CC	core
Ha14_00019072	RLK	core
Ha14_00019128	RLK	core
Ha14_00019144	RLP	core
Ha14_00019217	RLK	core
Ha14_00019265	TM-CC	core
Ha14_00019284	RLK	core
Ha14_00019322	RLK	core
Ha14_00019324	RLK	core
Ha14_00019329	RLK	core
Ha14_00019330	RLK	core
Ha14_00019363	RLP	core
Ha14_00019365	RLK	core
Ha14_00019381	RLK	core
Ha14_00019415	RLK	core
Ha14_00019417	RLK	core
Ha14_00019475	CNL	dispensable
Ha14_00019542	RLP	dispensable
Ha14_00019549	RLK	core
Ha14_00019730	TM-CC	core
Ha14_00019762	RLK	core
Ha14_00019987	RLK	core
Ha14_00020067	RLK	core
Ha14_00020083	NL	core
Ha14_00020104	RLK	dispensable
Ha14_00020141	TX	core
Ha14_00020144	RLP	dispensable
Ha14_00020180	RLK	core
Ha14_00020202	NL	core
Ha14_00020204	TM-CC	core
Ha14_00020210	RLK	core
Ha14_00020296	RLP	core
Ha14_00020349	RLK	core
Ha14_00020350	RLK	core
Ha14_00020384	RLK	core
Ha14_00020407	RLK	core
Ha14_00020446	RLK	dispensable
Ha14_00020454	RLK	core
Ha14_00020474	RLK	core
Ha14_00020511	RLK	core
Ha14_00020530	RLK	core
Ha14_00020569	RLK	core
Ha15_00037626	RLK	core
Ha15_00037664	RLK	core
Ha15_00037689	RLK	core
Ha15_00037780	NL	core
Ha15_00037817	RLK	core
Ha15_00037848	RLK	core
Ha15_00037849	RLK	core
Ha15_00037867	RLP	core
Ha15_00037905	RLK	core
Ha15_00037969	RLK	core
Ha15_00037980	RLK	dispensable
Ha15_00037985	RLK	core
Ha15_00038063	TM-CC	core
Ha15_00038103	RLK	core
Ha15_00038107	CNL	core
Ha15_00038126	RLK	core
Ha15_00038132	RLK	core
Ha15_00038222	RLK	core
Ha15_00038253	NL	core
Ha15_00038338	RLK	core
Ha15_00038356	RLK	core
Ha15_00038395	RLK	dispensable
Ha15_00038408	RLK	core
Ha15_00038424	TM-CC	core
Ha15_00038486	RLK	core
Ha15_00038497	TM-CC	core
Ha15_00038524	RLK	core
Ha15_00038526	RLK	core
Ha15_00038553	CNL	core
Ha15_00038568	RLK	dispensable
Ha15_00038570	CNL	core
Ha15_00038573	CNL	core
Ha15_00038680	CN	core
Ha15_00038684	RLK	core
Ha15_00038694	RLP	core
Ha15_00038695	RLK	core
Ha15_00038720	CNL	core
Ha15_00038756	TM-CC	core
Ha15_00038801	RLK	core
Ha15_00038845	RLK	core
Ha15_00038873	RLK	core
Ha15_00038931	NBS	core
Ha15_00038939	RLK	core
Ha15_00038948	RLK	core
Ha15_00038997	TM-CC	core
Ha15_00039005	RLK	core
Ha15_00039039	RLK	core
Ha15_00039123	RLK	core
Ha15_00039170	RLK	core
Ha15_00039261	RLK	core
Ha15_00039349	RLK	core
Ha15_00039355	RLK	core
Ha15_00039459	RLK	core
Ha15_00039468	RLK	core
Ha15_00039481	NL	core
Ha15_00039482	CN	core
Ha15_00039503	RLK	core
Ha15_00039505	RLK	dispensable
Ha15_00039548	RLK	core
Ha15_00039657	RLK	core
Ha15_00039680	RLK	core
Ha15_00039689	CN	core
Ha15_00039705	RLK	core
Ha15_00039752	RLK	core
Ha15_00039770	NL	core
Ha15_00039778	RLK	core
Ha15_00039781	NL	core
Ha15_00039798	TM-CC	core
Ha15_00039825	RLK	core
Ha15_00039828	RLK	core
Ha15_00039877	RLK	core
Ha15_00039883	TM-CC	core
Ha15_00039898	RLK	core
Ha15_00039944	RLK	dispensable
Ha15_00039980	TM-CC	core
Ha15_00040021	TN	core
Ha15_00040022	NL	core
Ha15_00040118	RLP	dispensable
Ha15_00040129	RLK	core
Ha15_00040227	TN	core
Ha15_00040245	TX	core
Ha15_00040267	RLK	core
Ha15_00040356	TM-CC	core
Ha15_00040442	RLP	core
Ha15_00040690	RLK	core
Ha16_00020627	RLP	core
Ha16_00020631	RLP	core
Ha16_00020665	TM-CC	core
Ha16_00020675	RLK	core
Ha16_00020750	TM-CC	core
Ha16_00020753	TM-CC	core
Ha16_00020760	RLK	core
Ha16_00020879	RLK	core
Ha16_00020905	RLK	core
Ha16_00020928	TM-CC	core
Ha16_00020999	TX	core
Ha16_00021022	RLK	core
Ha16_00021094	RLK	core
Ha16_00021104	TNL	core
Ha16_00021112	TM-CC	core
Ha16_00021205	RLK	core
Ha16_00021236	RLK	core
Ha16_00021249	NL	core
Ha16_00021377	TM-CC	core
Ha16_00021387	RLK	core
Ha16_00021400	RLK	core
Ha16_00021525	RLK	core
Ha16_00021581	TM-CC	core
Ha16_00021682	RLK	core
Ha16_00021697	RLK	core
Ha16_00021726	TM-CC	core
Ha16_00021760	RLK	core
Ha16_00021769	RLP	core
Ha16_00021825	RLK	core
Ha16_00022010	NBS	core
Ha16_00022013	CNL	core
Ha16_00022035	RLK	core
Ha16_00022056	RLK	core
Ha16_00022073	NBS	dispensable
Ha16_00022145	TM-CC	core
Ha16_00022154	RLK	core
Ha16_00022157	RLK	core
Ha16_00022235	NL	core
Ha16_00022246	RLK	core
Ha16_00022248	RLK	core
Ha16_00022263	NL	core
Ha16_00022314	RLP	core
Ha16_00022360	TM-CC	core
Ha16_00022401	RLK	core
Ha16_00022422	RLK	core
Ha16_00022560	RLK	core
Ha16_00022574	OTHER	core
Ha16_00022602	RLK	core
Ha16_00022613	RLP	core
Ha16_00022728	RLK	core
Ha16_00022752	RLK	core
Ha16_00022789	TM-CC	core
Ha16_00022792	TN	dispensable
Ha16_00022793	NL	core
Ha16_00022828	CNL	core
Ha16_00022859	RLK	dispensable
Ha16_00022871	TM-CC	core
Ha16_00022884	RLK	core
Ha16_00023284	RLP	core
Ha16_00023356	RLK	core
Ha16_00023384	RLK	core
Ha16_00023401	RLK	core
Ha16_00023416	TM-CC	core
Ha16_00023421	RLK	core
Ha16_00023461	RLK	core
Ha16_00023524	RLK	core
Ha16_00023584	TN	core
Ha16_00023624	RLK	core
Ha16_00023625	RLK	core
Ha17_00007566	RLK	dispensable
Ha17_00007638	CNL	core
Ha17_00007748	RLK	dispensable
Ha17_00007831	CNL	core
Ha17_00007847	RLP	core
Ha17_00007857	RLP	core
Ha17_00007859	RLP	dispensable
Ha17_00007865	RLK	core
Ha17_00007911	RLK	core
Ha17_00007985	RLK	core
Ha17_00008010	TM-CC	core
Ha17_00008022	TM-CC	core
Ha17_00008046	NBS	core
Ha17_00008092	RLK	core
Ha17_00008142	RLP	dispensable
Ha17_00008212	RLK	core
Ha17_00008234	RLP	core
Ha17_00008236	RLK	core
Ha17_00008243	TM-CC	core
Ha17_00008382	NBS	core
Ha17_00008472	RLK	core
Ha17_00008485	TM-CC	core
Ha17_00008493	TM-CC	core
Ha17_00008506	RLK	core
Ha17_00008520	RLK	core
Ha17_00008540	RLK	core
Ha17_00008555	RLK	core
Ha17_00008725	RLK	core
Ha17_00008742	RLK	core
Ha17_00008760	RLK	core
Ha17_00008797	RLK	core
Ha17_00008847	TM-CC	core
Ha17_00008850	CNL	core
Ha17_00008871	RLK	core
Ha17_00008974	RLK	core
Ha17_00008976	RLK	core
Ha17_00008979	RLK	core
Ha17_00009020	RLK	dispensable
Ha17_00009049	RLK	core
Ha17_00009059	RLP	core
Ha17_00009068	RLK	core
Ha17_00009138	NBS	core
Ha17_00009224	RLP	core
Ha17_00009337	TM-CC	core
Ha17_00009398	RLK	core
Ha17_00009401	RLK	core
Ha17_00009483	RLK	core
Ha17_00009558	RLK	core
Ha17_00009559	TM-CC	core
Ha17_00009577	CNL	core
Ha17_00009578	NBS	core
Ha17_00009588	TM-CC	core
Ha17_00009645	RLP	core
Ha17_00009672	RLP	core
Ha17_00009732	RLK	core
Ha17_00009882	RLK	core
Ha17_00009936	TM-CC	core
Ha17_00009955	NL	dispensable
Ha17_00009956	RLK	core
Ha17_00010020	RLK	core
Ha17_00010022	RLK	core
Ha17_00010186	RLP	core
Ha17_00010236	RLK	core
Ha17_00010486	RLP	core
Ha17_00010490	RLK	core
Ha17_00010628	TM-CC	core
Ha17_00010679	RLK	core
Ha17_00010711	RLK	core
Ha2_00026302	RLK	core
Ha2_00026313	TX	core
Ha2_00026314	RLP	core
Ha2_00026384	RLK	core
Ha2_00026440	TNL	dispensable
Ha2_00026495	TX	dispensable
Ha2_00026525	NL	core
Ha2_00026565	RLK	core
Ha2_00026573	NBS	core
Ha2_00026588	TM-CC	dispensable
Ha2_00026612	RLK	core
Ha2_00026729	NL	core
Ha2_00026752	RLK	core
Ha2_00026772	RLP	core
Ha2_00026774	RLK	core
Ha2_00026796	TX	rare
Ha2_00026813	NL	core
Ha2_00026880	TM-CC	core
Ha2_00026887	RLK	core
Ha2_00026916	TM-CC	core
Ha2_00026937	RLK	core
Ha2_00026987	TM-CC	core
Ha2_00026991	RLK	core
Ha2_00027156	RLK	core
Ha2_00027225	RLK	core
Ha2_00027325	RLK	core
Ha2_00027411	RLK	core
Ha2_00027467	RLK	core
Ha2_00027469	RLP	core
Ha2_00027536	CNL	core
Ha2_00027548	RLK	core
Ha2_00027571	TM-CC	core
Ha2_00027579	RLK	core
Ha2_00027781	TNL	core
Ha2_00027788	NL	dispensable
Ha2_00027891	TM-CC	core
Ha2_00027892	TNL	core
Ha2_00027952	RLK	core
Ha2_00028099	TM-CC	core
Ha2_00028183	RLK	core
Ha2_00028234	TM-CC	core
Ha2_00028280	TM-CC	core
Ha2_00028285	RLK	core
Ha2_00028319	TM-CC	core
Ha3_00034554	RLK	core
Ha3_00034572	RLK	core
Ha3_00034598	RLK	core
Ha3_00034609	TNL	core
Ha3_00034675	RLK	core
Ha3_00034704	TX	core
Ha3_00034712	TNL	core
Ha3_00034717	TNL	core
Ha3_00034724	RLK	core
Ha3_00034735	NBS	core
Ha3_00034738	RLP	core
Ha3_00034771	TM-CC	core
Ha3_00034781	RLK	core
Ha3_00034793	RLK	core
Ha3_00034809	RLK	dispensable
Ha3_00034823	TNL	core
Ha3_00034838	RLK	core
Ha3_00034918	RLK	dispensable
Ha3_00034968	RLK	core
Ha3_00034985	RLK	core
Ha3_00034998	RLK	core
Ha3_00035004	RLK	core
Ha3_00035076	CNL	core
Ha3_00035081	TM-CC	core
Ha3_00035125	RLK	core
Ha3_00035144	RLK	core
Ha3_00035146	TM-CC	core
Ha3_00035177	RLK	core
Ha3_00035209	TM-CC	dispensable
Ha3_00035259	RLK	core
Ha3_00035299	RLK	core
Ha3_00035341	RLK	core
Ha3_00035429	RLK	core
Ha3_00035470	TM-CC	core
Ha3_00035483	RLK	core
Ha3_00035492	RLK	dispensable
Ha3_00035521	RLK	core
Ha3_00035559	RLK	core
Ha3_00035562	RLK	dispensable
Ha3_00035563	RLK	core
Ha3_00035629	RLK	core
Ha3_00035745	CN	rare
Ha3_00035753	TNL	core
Ha3_00035783	RLK	core
Ha3_00035819	RLK	core
Ha3_00035878	RLK	core
Ha3_00035930	RLK	core
Ha3_00035938	RLK	core
Ha3_00035943	RLK	dispensable
Ha3_00035956	RLK	core
Ha3_00036027	TX	core
Ha3_00036054	RLK	core
Ha3_00036063	RLK	core
Ha3_00036146	RLK	core
Ha3_00036153	TN	core
Ha3_00036185	TM-CC	core
Ha3_00036350	TN	core
Ha3_00036370	RLK	core
Ha3_00036382	TNL	core
Ha3_00036411	RLK	core
Ha3_00036431	RLP	core
Ha3_00036457	RLK	core
Ha3_00036471	RLK	core
Ha3_00036474	RLK	core
Ha3_00036480	RLK	core
Ha3_00036501	RLK	core
Ha3_00036638	RLK	core
Ha3_00036687	RLK	core
Ha3_00036755	CNL	core
Ha3_00036817	RLK	core
Ha3_00036863	RLK	dispensable
Ha3_00036907	RLK	core
Ha3_00036945	RLK	core
Ha3_00036946	RLK	core
Ha3_00036953	RLK	dispensable
Ha3_00036970	RLK	core
Ha3_00037061	RLK	core
Ha3_00037088	TM-CC	core
Ha3_00037109	TM-CC	core
Ha3_00037118	TM-CC	core
Ha3_00037131	RLK	dispensable
Ha3_00037221	RLK	core
Ha3_00037223	RLK	core
Ha3_00037350	RLK	core
Ha3_00037462	RLK	core
Ha3_00037512	TM-CC	core
Ha3_00037525	RLK	core
Ha4_00023748	NBS	core
Ha4_00023753	TM-CC	core
Ha4_00023765	NL	core
Ha4_00023774	NBS	core
Ha4_00023854	TM-CC	core
Ha4_00023855	RLK	core
Ha4_00023861	RLP	core
Ha4_00023864	RLP	core
Ha4_00023878	RLP	core
Ha4_00023879	RLK	core
Ha4_00023897	RLP	core
Ha4_00023902	RLP	core
Ha4_00023914	RLP	core
Ha4_00023916	RLP	core
Ha4_00023939	TX	core
Ha4_00023940	TNL	dispensable
Ha4_00023946	OTHER	core
Ha4_00023984	RLK	core
Ha4_00023996	OTHER	core
Ha4_00024019	NBS	core
Ha4_00024028	TM-CC	core
Ha4_00024069	RLK	core
Ha4_00024102	TM-CC	core
Ha4_00024126	NBS	core
Ha4_00024145	TM-CC	core
Ha4_00024173	RLK	core
Ha4_00024216	TM-CC	core
Ha4_00024232	RLK	core
Ha4_00024233	TN	core
Ha4_00024253	TNL	core
Ha4_00024274	RLK	core
Ha4_00024430	RLK	core
Ha4_00024434	RLK	core
Ha4_00024487	RLP	dispensable
Ha4_00024512	RLK	dispensable
Ha4_00024593	TM-CC	core
Ha4_00024610	RLK	core
Ha4_00024617	RLK	core
Ha4_00024681	TX	core
Ha4_00024766	RLP	core
Ha4_00024796	RLK	core
Ha4_00024834	NBS	dispensable
Ha4_00024841	RLK	core
Ha4_00024877	TM-CC	core
Ha4_00025014	RLK	core
Ha4_00025035	RLK	core
Ha4_00025148	RLK	core
Ha4_00025151	TM-CC	core
Ha4_00025165	NBS	core
Ha4_00025171	RLK	core
Ha4_00025228	TM-CC	core
Ha4_00025282	RLK	core
Ha4_00025359	RLK	core
Ha4_00025381	TM-CC	core
Ha4_00025409	RLK	core
Ha4_00025425	NBS	dispensable
Ha4_00025485	RLK	core
Ha4_00025523	TN	core
Ha4_00025529	NL	core
Ha4_00025542	RLK	core
Ha4_00025556	RLK	core
Ha4_00025586	NL	core
Ha4_00025632	RLP	dispensable
Ha4_00025663	RLK	core
Ha4_00025681	RLP	core
Ha4_00025766	RLK	core
Ha4_00025791	TM-CC	core
Ha4_00025804	TM-CC	core
Ha4_00025882	TM-CC	core
Ha4_00025912	TM-CC	core
Ha4_00025914	RLK	core
Ha4_00025971	RLK	core
Ha4_00025979	NBS	core
Ha4_00026010	RLK	core
Ha4_00026101	RLK	core
Ha4_00026228	RLP	core
Ha5_00004278	NBS	core
Ha5_00004287	CNL	core
Ha5_00004317	RLK	core
Ha5_00004392	RLK	core
Ha5_00004394	RLK	core
Ha5_00004426	TM-CC	core
Ha5_00004432	RLK	core
Ha5_00004527	RLK	core
Ha5_00004550	RLK	dispensable
Ha5_00004586	RLK	core
Ha5_00004652	RLP	dispensable
Ha5_00004678	TM-CC	core
Ha5_00004688	TM-CC	core
Ha5_00004831	RLK	core
Ha5_00004832	RLK	core
Ha5_00004919	NL	core
Ha5_00004953	RLK	core
Ha5_00005010	RLK	core
Ha5_00005013	NL	core
Ha5_00005026	NBS	core
Ha5_00005094	TX	core
Ha5_00005095	NL	core
Ha5_00005178	RLK	core
Ha5_00005206	RLK	core
Ha5_00005259	TM-CC	core
Ha5_00005275	RLK	core
Ha5_00005324	TM-CC	dispensable
Ha5_00005360	RLK	core
Ha5_00005435	RLK	core
Ha5_00005542	RLK	core
Ha5_00005553	RLK	core
Ha5_00005587	RLK	core
Ha5_00005659	TM-CC	core
Ha5_00005807	RLP	core
Ha5_00005832	TN	dispensable
Ha5_00005835	RLK	core
Ha5_00005836	TNL	core
Ha5_00005927	RLK	core
Ha5_00005928	RLK	dispensable
Ha5_00005929	RLK	core
Ha5_00005949	RLK	core
Ha5_00005963	RLK	core
Ha5_00005987	TNL	core
Ha5_00006055	RLK	dispensable
Ha5_00006388	RLK	core
Ha5_00006424	RLK	core
Ha5_00006425	RLK	core
Ha5_00006430	RLK	core
Ha5_00006559	RLK	core
Ha5_00006572	TM-CC	core
Ha5_00006653	CNL	core
Ha5_00006798	RLK	core
Ha5_00006820	RLK	core
Ha5_00006916	TM-CC	core
Ha5_00006980	TM-CC	core
Ha5_00007076	RLK	core
Ha5_00007077	RLK	core
Ha5_00007080	RLK	core
Ha5_00007128	TNL	core
Ha5_00007148	TM-CC	core
Ha5_00007194	NL	core
Ha5_00007209	RLK	core
Ha5_00007315	RLK	core
Ha5_00007367	RLK	core
Ha5_00007455	RLP	core
Ha5_00007473	RLK	core
Ha5_00007493	RLK	dispensable
Ha5_00007494	RLK	core
Ha5_00007546	RLK	core
Ha6_00047610	RLK	core
Ha6_00047758	RLK	core
Ha6_00047762	TX	core
Ha6_00047803	RLK	dispensable
Ha6_00047805	RLK	core
Ha6_00048113	RLK	core
Ha6_00048308	RLP	core
Ha6_00048369	TM-CC	core
Ha6_00048416	RLK	core
Ha6_00048463	TM-CC	core
Ha6_00048482	NL	dispensable
Ha6_00048587	RLK	core
Ha6_00048717	RLK	core
Ha6_00048722	RLK	core
Ha6_00048764	RLK	core
Ha6_00048797	RLK	core
Ha6_00048810	RLK	core
Ha6_00048815	RLK	core
Ha6_00048955	RLK	core
Ha6_00049031	RLK	core
Ha6_00049033	RLK	core
Ha6_00049042	RLK	core
Ha6_00049095	RLK	core
Ha6_00049143	RLK	core
Ha6_00049178	RLK	core
Ha6_00049199	RLK	core
Ha6_00049213	RLK	core
Ha6_00049237	RLK	core
Ha6_00049288	TN	core
Ha6_00049289	TN	core
Ha6_00049313	TN	core
Ha6_00049314	NL	core
Ha6_00049317	RLK	dispensable
Ha6_00049338	RLK	core
Ha6_00049366	RLP	core
Ha6_00049379	RLK	core
Ha6_00049465	TM-CC	core
Ha7_00045531	RLK	core
Ha7_00045559	RLK	core
Ha7_00045580	RLK	core
Ha7_00045600	RLP	dispensable
Ha7_00045603	RLP	core
Ha7_00045642	TN	core
Ha7_00045662	RLK	core
Ha7_00045693	TNL	core
Ha7_00045817	RLK	core
Ha7_00045821	RLK	core
Ha7_00045829	RLK	dispensable
Ha7_00045924	RLK	dispensable
Ha7_00045976	RLK	core
Ha7_00045981	TM-CC	core
Ha7_00046041	NL	core
Ha7_00046044	NL	core
Ha7_00046051	TM-CC	core
Ha7_00046067	TM-CC	core
Ha7_00046095	TM-CC	core
Ha7_00046173	RLK	core
Ha7_00046315	TM-CC	core
Ha7_00046402	RLK	core
Ha7_00046447	RLK	core
Ha7_00046573	RLK	core
Ha7_00046590	RLK	core
Ha7_00046630	TM-CC	core
Ha7_00046697	RLK	core
Ha7_00046739	NBS	core
Ha7_00046790	RLK	core
Ha7_00046847	TM-CC	core
Ha7_00046938	RLK	core
Ha7_00047004	RLK	core
Ha7_00047034	RLK	core
Ha7_00047050	RLP	core
Ha7_00047065	RLP	core
Ha7_00047098	RLK	core
Ha7_00047190	RLP	dispensable
Ha7_00047192	RLP	core
Ha7_00047194	RLP	core
Ha7_00047205	RLP	core
Ha7_00047227	RLK	core
Ha7_00047237	RLP	core
Ha7_00047254	RLK	core
Ha7_00047260	RLK	core
Ha7_00047298	RLK	core
Ha7_00047305	RLK	dispensable
Ha7_00047335	RLP	core
Ha7_00047346	RLP	core
Ha7_00047351	RLP	core
Ha7_00047352	RLK	core
Ha7_00047366	RLP	core
Ha7_00047371	RLP	core
Ha7_00047400	RLK	core
Ha7_00047429	RLK	core
Ha7_00047441	CNL	core
Ha8_00040710	RLK	core
Ha8_00040765	RLK	core
Ha8_00040794	RLK	core
Ha8_00040876	RLK	core
Ha8_00040883	RLK	core
Ha8_00040928	OTHER	core
Ha8_00040948	NL	core
Ha8_00040950	NL	core
Ha8_00040953	TX	core
Ha8_00040980	TNL	core
Ha8_00041023	RLK	dispensable
Ha8_00041034	TX	core
Ha8_00041035	NBS	core
Ha8_00041038	TN	dispensable
Ha8_00041039	TN	core
Ha8_00041092	RLK	core
Ha8_00041163	RLP	core
Ha8_00041181	RLP	core
Ha8_00041193	RLK	core
Ha8_00041207	RLK	core
Ha8_00041290	RLP	core
Ha8_00041294	RLP	dispensable
Ha8_00041312	RLP	core
Ha8_00041316	RLP	dispensable
Ha8_00041371	RLK	core
Ha8_00041379	RLK	core
Ha8_00041396	TN	core
Ha8_00041466	TX	dispensable
Ha8_00041515	TN	core
Ha8_00041526	RLK	core
Ha8_00041559	RLK	core
Ha8_00041565	RLK	core
Ha8_00041566	RLK	dispensable
Ha8_00041576	RLK	core
Ha8_00041578	RLK	core
Ha8_00041606	RLK	core
Ha8_00041652	RLK	core
Ha8_00041670	TX	dispensable
Ha8_00041774	RLK	core
Ha8_00041790	RLP	core
Ha8_00041799	RLP	dispensable
Ha8_00041804	RLP	core
Ha8_00041817	NL	core
Ha8_00041872	CN	core
Ha8_00041873	NBS	core
Ha8_00041957	RLK	core
Ha8_00042020	NL	core
Ha8_00042170	TM-CC	core
Ha8_00042235	RLK	core
Ha8_00042255	RLP	core
Ha8_00042334	RLP	core
Ha8_00042362	TM-CC	core
Ha8_00042426	RLK	core
Ha8_00042477	RLK	core
Ha8_00042502	TM-CC	core
Ha8_00042523	RLK	core
Ha8_00042545	RLK	core
Ha8_00042548	RLK	core
Ha8_00042658	RLK	core
Ha8_00042729	RLK	core
Ha8_00042755	RLK	core
Ha8_00042819	RLK	core
Ha8_00042866	NL	core
Ha8_00042966	TM-CC	core
Ha9_00010720	RLK	core
Ha9_00010734	RLK	core
Ha9_00010747	RLK	core
Ha9_00010845	NL	core
Ha9_00010847	TX	core
Ha9_00010866	TNL	core
Ha9_00010868	RLP	core
Ha9_00010871	TNL	core
Ha9_00010896	TN	core
Ha9_00010897	TN	core
Ha9_00010913	TNL	dispensable
Ha9_00010917	TX	core
Ha9_00010936	RLK	core
Ha9_00010937	TX	dispensable
Ha9_00010940	TNL	dispensable
Ha9_00010958	TNL	core
Ha9_00010964	TX	dispensable
Ha9_00010966	TN	core
Ha9_00010968	TNL	core
Ha9_00010977	TX	core
Ha9_00010978	TNL	core
Ha9_00010981	TNL	core
Ha9_00010983	NL	core
Ha9_00010987	TNL	dispensable
Ha9_00010990	NBS	core
Ha9_00011009	NL	core
Ha9_00011012	TN	core
Ha9_00011053	NL	rare
Ha9_00011068	RLP	dispensable
Ha9_00011069	RLP	core
Ha9_00011079	TN	dispensable
Ha9_00011108	TN	core
Ha9_00011177	RLK	dispensable
Ha9_00011235	TNL	dispensable
Ha9_00011248	TX	dispensable
Ha9_00011252	TNL	core
Ha9_00011260	RLK	core
Ha9_00011262	RLK	core
Ha9_00011274	NBS	dispensable
Ha9_00011307	RLK	core
Ha9_00011367	TNL	core
Ha9_00011388	RLK	core
Ha9_00011394	RLK	core
Ha9_00011462	RLP	core
Ha9_00011516	TM-CC	core
Ha9_00011566	RLK	core
Ha9_00011673	RLK	core
Ha9_00011721	RLK	core
Ha9_00011759	RLK	core
Ha9_00011773	TM-CC	core
Ha9_00011778	TM-CC	core
Ha9_00011794	RLK	core
Ha9_00011870	RLK	core
Ha9_00011909	TM-CC	core
Ha9_00011915	RLK	dispensable
Ha9_00012023	RLK	core
Ha9_00012056	RLP	core
Ha9_00012082	RLK	core
Ha9_00012135	RLK	rare
Ha9_00012178	RLK	dispensable
Ha9_00012194	RLK	core
Ha9_00012270	RLK	core
Ha9_00012293	RLK	core
Ha9_00012306	RLK	core
Ha9_00012321	TM-CC	core
Ha9_00012396	RLK	core
Ha9_00012472	TM-CC	core
Ha9_00012509	TM-CC	core
Ha9_00012591	RLK	core
Ha9_00012628	RLK	core
Ha9_00012733	RLK	core
Ha9_00012735	NL	core
Ha9_00012782	RLK	core
Ha9_00012848	RLK	core
Ha9_00012870	RLK	core
Ha9_00012894	RLK	core
Ha9_00012937	TM-CC	core
Ha9_00012991	RLK	core
Ha9_00013064	TNL	dispensable
Ha9_00013079	RLK	core
Ha9_00013093	TX	dispensable
Ha9_00013191	NL	dispensable
Ha9_00013192	TX	dispensable
Ha9_00013248	NL	core
Ha9_00013253	TM-CC	core
Ha9_00013318	RLK	core
Ha9_00013449	OTHER	core
Ha9_00013487	RLK	core
Ha9_00013513	RLK	core
Ha9_00013614	TM-CC	core
Ha9_00013664	TM-CC	core
Ha9_00013697	RLK	dispensable
Ha9_00013699	RLK	core
Ha9_00013767	RLP	core
Ha9_00013778	TN	core
Ha9_00013847	NL	dispensable
Ha9_00013867	RLK	core
Ha9_00013873	NBS	dispensable
Ha9_00013902	TM-CC	core
Ha9_00013998	TM-CC	core
Ha9_00014011	TM-CC	core
Ha9_00014014	RLK	core
Ha9_00014032	RLK	core
Ha9_00014047	RLK	core
Ha9_00014053	RLK	core
Q947E1_HELAN	TN	dispensable
Ha10_00000036	RLK	dispensable
Ha10_00000249	NBS	dispensable
Ha11_00030987	RLK	dispensable
Ha12_00031596	RLK	dispensable
Ha13_00016190	RLK	dispensable
Ha14_00018915	TNL	dispensable
Ha15_00038217	RLK	dispensable
Ha15_00039122	RLK	dispensable
Ha16_00021452	NBS	dispensable
Ha16_00021553	TM-CC	dispensable
Ha5_00004691	NL	dispensable
Ha5_00005231	RLK	dispensable
Ha5_00005257	TNL	dispensable
Ha7_00045598	RLP	dispensable
Ha9_00010985	NL	dispensable
Ha9_00010991	CN	dispensable
Ha9_00011049	RLK	dispensable
A5BLC8_VITVI	TM-CC	dispensable
F6HVH2_VITVI	CNL	rare
Ha10_00000838	RLK	rare
Ha10_00002583	TNL	dispensable
Ha10_00002681	RLK	dispensable
Ha10_00003801	RLK	dispensable
Ha11_00029979	RLP	dispensable
Ha11_00030495	RLK	dispensable
Ha13_00015141	RLK	dispensable
Ha13_00015544	RLK	dispensable
Ha14_00019432	RLK	dispensable
Ha16_00022286	RLK	dispensable
Ha5_00006407	RLK	dispensable
Ha6_00048008	TM-CC	dispensable
Ha8_00042503	RLK	dispensable
Ha9_00011601	RLK	dispensable
A5BAA8_VITVI	CNL	rare
Ha10_00001757	RLK	rare
Ha15_00039177	RLK	dispensable
Ha15_00040604	NBS	dispensable
Ha16_00022829	RLP	dispensable
Ha17_00008987	TM-CC	dispensable
Ha3_00035352	RLK	dispensable
Ha9_00012790	TM-CC	dispensable
Ha11_00029605	RLK	dispensable
Ha11_00031160	NBS	dispensable
Ha11_00031163	NL	dispensable
Ha16_00020603	RLK	dispensable
Ha16_00022262	TX	dispensable
Ha16_00023495	RLK	dispensable
Ha4_00024304	TM-CC	dispensable
Ha5_00004281	TX	rare
Ha6_00048977	RLK	dispensable
Ha7_00046254	RLK	rare
Ha9_00010996	NL	dispensable
Ha15_00039325	RLK	dispensable
Ha17_00009477	TM-CC	dispensable
Ha7_00046333	RLK	dispensable
Ha9_00011193	RLK	dispensable
Ha3_00034949	RLK	dispensable
Ha9_00011377	NL	dispensable
Ha9_00011960	RLP	rare
E2J573_ROSCN	RLK	dispensable
Ha14_00019147	RLK	dispensable
Ha11_00030568	RLP	dispensable
Ha17_00008420	RLP	rare
Ha10_00000433	RLP	dispensable
Ha10_00003794	RLK	dispensable
Ha13_00015757	RLK	rare
Ha13_00014610	TM-CC	rare
Ha14_00018398	RLK	rare
Ha11_00029462	RLP	dispensable
Ha15_00037700	RLK	dispensable
Ha16_00020776	TM-CC	dispensable
Ha4_00025866	RLK	dispensable
Ha12_00032592	RLK	rare
Ha4_00024486	NL	rare
Ha5_00004542	RLK	rare
Ha16_00023213	RLK	dispensable
Ha4_00024697	RLK	dispensable
Ha11_00030567	NBS	dispensable
Ha12_00033001	RLK	rare
Ha12_00033342	RLK	rare
Ha16_00022332	RLK	dispensable
Ha5_00004436	RLK	rare
Ha5_00005027	CN	dispensable
Ha5_00006292	TNL	rare
Ha8_00042149	RLK	rare
Ha1_00044121	RLK	rare
Ha11_00030661	TM-CC	dispensable
Ha13_00015622	RLK	dispensable
Ha5_00006389	RLK	rare
Ha17_00009582	RLK	rare
Ha5_00004680	TM-CC	rare
Ha6_00048742	RLK	rare
B9G0G1_ORYSJ	TM-CC	rare
D8R627_SELML	TM-CC	rare
Ha16_00021684	RLK	rare
Ha4_00025432	CNL	rare
Ha11_00028875	NBS	rare
Ha5_00004563	RLK	rare
Ha11_00031161	NBS	rare
Ha14_00018232	RLK	rare
Ha5_00005811	TM-CC	rare
Ha6_00048612	RLK	rare
