# Supplementary material for: Pangenome Data Analysis Reveals Characteristics of Resistance Gene Analogs Associated with Sclerotinia sclerotiorum Resistance in Sunflower
Source: Life (Basel). 2024 Oct 17;14(10):1322. doi: 10.3390/life14101322 (PMC11509514; doi:10.3390/life14101322)
Supplement: Supplementary file 1 [file life-14-01322-s001.zip › Supplemental Table S3.xlsx]

## Sheet: Sheet1
Supplemental Table S3. 290 accessions of sunflower used in this study
annHA89
Anzac_Pueblo
Arikara
Havasupai
Hidatsa#1
Hopi
Laguna_Pueblo
Mandan#2
MexCult1
MexCult14
MexCult15
MexCult3
MexCult6
MexCult7
MexCult9
PPN136
PI_531071
PPN001
PPN002
PPN003
PPN004
PPN005
PPN006
PPN007
PPN009
PPN010
PPN011
PPN012
PPN013
PPN014
PPN015
PPN016
PPN017
PPN018
PPN019
PPN020
PPN021
PPN023
PPN024
PPN025
PPN026
PPN027
PPN028
PPN029
PPN030
PPN031
PPN032
PPN033
PPN034
PPN035
PPN036
PPN037
PPN038
PPN039
PPN040
PPN041
PPN043
PPN044
PPN045
PPN046
PPN047
PPN048
PPN049
PPN050
PPN051
PPN052
PPN054
PPN055
PPN056
PPN057
PPN058
PPN059
PPN060
PPN061
PPN062
PPN063
PPN064
PPN065
PPN066
PPN067
PPN068
PPN069
PPN070
PPN071
PPN072
PPN073
PPN074
PPN075
PPN076
PPN077
PPN078
PPN079
PPN080
PPN081
PPN083
PPN084
PPN086
PPN087
PPN088
PPN089
PPN090
PPN091
PPN092
PPN095
PPN096
PPN097
PPN098
PPN099
PPN100
PPN101
PPN102
PPN103
PPN104
PPN105
PPN106
PPN107
PPN108
PPN109
PPN110
PPN111
PPN112
PPN113
PPN114
PPN115
PPN116
PPN117
PPN118
PPN119
PPN120
PPN121
PPN122
PPN123
PPN124
PPN125
PPN126
PPN127
PPN128
PPN129
PPN130
PPN131
PPN132
PPN133
PPN134
PPN135
PPN137
PPN138
PPN139
PPN140
PPN141
PPN142
PPN143
PPN144
PPN145
PPN146
PPN147
PPN148
PPN149
PPN150
PPN151
PPN152
PPN153
PPN154
PPN155
PPN156
PPN157
PPN158
PPN159
PPN160
PPN161
PPN162
PPN163
PPN164
PPN165
PPN166
PPN167
PPN168
PPN169
PPN170
PPN171
PPN172
PPN173
PPN174
PPN175
PPN176
PPN177
PPN178
PPN179
PPN180
PPN181
PPN182
PPN183
PPN184
PPN185
PPN186
PPN187
PPN188
PPN189
PPN190
PPN191
PPN192
PPN193
PPN194
PPN195
PPN196
PPN197
PPN198
PPN199
PPN200
PPN201
PPN202
PPN203
PPN204
PPN205
PPN206
PPN207
PPN208
PPN209
PPN210
PPN211
PPN212
PPN213
PPN214
PPN215
PPN216
PPN217
PPN218
PPN219
PPN220
PPN221
PPN222
PPN223
PPN224
PPN225
PPN226
PPN227
PPN228
PPN229
PPN230
PPN231
PPN232
PPN233
PPN234
PPN235
PPN236
PPN237
PPN238
PPN239
PPN240
PPN241
PPN242
PPN243
PPN244
PPN245
PPN246
PPN247
PPN248
PPN249
PPN250
PPN251
PPN252
PPN253
PPN254
PPN255
PPN256
PPN257
PPN258
PPN259
PPN260
PPN261
PPN262
PPN263
PPN264
PPN265
PPN266
PPN268
PPN269
PPN270
PPN273
PPN275
PPN276
PPN277
PPN278
PPN280
PPN284
PPN286
PPN289
Pueblo
Seneca
SF_33
Zuni
