# Supplementary material for: Pangenome Data Analysis Reveals Characteristics of Resistance Gene Analogs Associated with Sclerotinia sclerotiorum Resistance in Sunflower
Source: Life (Basel). 2024 Oct 17;14(10):1322. doi: 10.3390/life14101322 (PMC11509514; doi:10.3390/life14101322)
Supplement: Supplementary file 1 [file life-14-01322-s001.zip › Supplemental Table S4.xlsx]

## Sheet: Sheet1
Supplemental Table S4. The gcHap of RGAs
Geneid	gcHap number	Family	Type
Ha1_00043029	367	RLK	core
Ha1_00043037	18	RLK	dispensable
Ha1_00043068	0	RLK	dispensable
Ha1_00043073	0	NL	dispensable
Ha1_00043093	257	RLP	core
Ha1_00043114	0	RLK	core
Ha1_00043219	0	RLK	core
Ha1_00043235	227	RLK	dispensable
Ha1_00043239	318	TM-CC	core
Ha1_00043334	7	TN	core
Ha1_00043538	56	RLP	core
Ha1_00043543	166	TM-CC	core
Ha1_00043641	227	RLK	core
Ha1_00043799	308	RLK	core
Ha1_00043805	3	NL	core
Ha1_00043833	225	RLK	core
Ha1_00043846	0	RLK	core
Ha1_00043847	0	RLK	core
Ha1_00043884	211	RLK	core
Ha1_00043885	33	RLK	core
Ha1_00043996	238	RLK	core
Ha1_00044027	169	RLP	core
Ha1_00044034	100	RLK	core
Ha1_00044036	148	RLP	dispensable
Ha1_00044121	0	RLK	rare
Ha1_00044142	259	RLK	core
Ha1_00044143	149	RLK	core
Ha1_00044185	375	NL	core
Ha1_00044205	0	TN	core
Ha1_00044266	191	TM-CC	core
Ha1_00044286	231	RLK	core
Ha1_00044300	310	RLK	core
Ha1_00044742	0	RLK	core
Ha1_00044773	222	TNL	core
Ha1_00044839	180	TX	core
Ha1_00044878	9	RLK	core
Ha1_00044881	182	RLK	core
Ha1_00044969	163	TM-CC	core
Ha1_00044970	118	RLK	core
Ha1_00045054	234	TM-CC	core
Ha1_00045188	282	RLP	core
Ha1_00045223	143	RLP	core
Ha1_00045281	338	RLK	core
Ha1_00045369	62	RLK	dispensable
Ha1_00045394	137	RLK	core
Ha2_00026302	86	RLK	core
Ha2_00026313	0	TX	core
Ha2_00026314	138	RLP	core
Ha2_00026384	348	RLK	core
Ha2_00026440	300	TNL	dispensable
Ha2_00026495	0	TX	dispensable
Ha2_00026525	252	NL	core
Ha2_00026565	306	RLK	core
Ha2_00026573	194	NBS	core
Ha2_00026588	393	TM-CC	dispensable
Ha2_00026612	147	RLK	core
Ha2_00026729	284	NL	core
Ha2_00026752	0	RLK	core
Ha2_00026772	113	RLP	core
Ha2_00026774	129	RLK	core
Ha2_00026796	0	TX	rare
Ha2_00026813	406	NL	core
Ha2_00026880	106	TM-CC	core
Ha2_00026887	225	RLK	core
Ha2_00026916	328	TM-CC	core
Ha2_00026937	155	RLK	core
Ha2_00026987	0	TM-CC	core
Ha2_00026991	0	RLK	core
Ha2_00027156	0	RLK	core
Ha2_00027225	342	RLK	core
Ha2_00027325	162	RLK	core
Ha2_00027411	48	RLK	core
Ha2_00027467	0	RLK	core
Ha2_00027469	190	RLP	core
Ha2_00027536	283	CNL	core
Ha2_00027548	0	RLK	core
Ha2_00027571	170	TM-CC	core
Ha2_00027579	242	RLK	core
Ha2_00027781	0	TNL	core
Ha2_00027788	0	NL	dispensable
Ha2_00027891	0	TM-CC	core
Ha2_00027892	355	TNL	core
Ha2_00027952	282	RLK	core
Ha2_00028099	300	TM-CC	core
Ha2_00028183	334	RLK	core
Ha2_00028234	319	TM-CC	core
Ha2_00028280	143	TM-CC	core
Ha2_00028285	171	RLK	core
Ha2_00028319	360	TM-CC	core
Ha3_00034554	257	RLK	core
Ha3_00034572	441	RLK	core
Ha3_00034598	211	RLK	core
Ha3_00034609	0	TNL	core
Ha3_00034675	178	RLK	core
Ha3_00034704	215	TX	core
Ha3_00034712	288	TNL	core
Ha3_00034717	305	TNL	core
Ha3_00034724	341	RLK	core
Ha3_00034735	85	NBS	core
Ha3_00034738	0	RLP	core
Ha3_00034771	0	TM-CC	core
Ha3_00034781	0	RLK	core
Ha3_00034793	417	RLK	core
Ha3_00034809	0	RLK	dispensable
Ha3_00034823	230	TNL	core
Ha3_00034838	0	RLK	core
Ha3_00034918	72	RLK	dispensable
Ha3_00034949	0	RLK	dispensable
Ha3_00034968	93	RLK	core
Ha3_00034985	18	RLK	core
Ha3_00034998	287	RLK	core
Ha3_00035004	254	RLK	core
Ha3_00035076	262	CNL	core
Ha3_00035081	19	TM-CC	core
Ha3_00035125	129	RLK	core
Ha3_00035144	281	RLK	core
Ha3_00035146	5	TM-CC	core
Ha3_00035177	243	RLK	core
Ha3_00035209	210	TM-CC	dispensable
Ha3_00035259	290	RLK	core
Ha3_00035299	153	RLK	core
Ha3_00035341	212	RLK	core
Ha3_00035352	0	RLK	dispensable
Ha3_00035429	246	RLK	core
Ha3_00035470	55	TM-CC	core
Ha3_00035483	0	RLK	core
Ha3_00035492	0	RLK	dispensable
Ha3_00035521	265	RLK	core
Ha3_00035559	235	RLK	core
Ha3_00035562	0	RLK	dispensable
Ha3_00035563	184	RLK	core
Ha3_00035629	252	RLK	core
Ha3_00035745	0	CN	rare
Ha3_00035753	246	TNL	core
Ha3_00035783	0	RLK	core
Ha3_00035819	46	RLK	core
Ha3_00035878	0	RLK	core
Ha3_00035930	250	RLK	core
Ha3_00035938	0	RLK	core
Ha3_00035943	0	RLK	dispensable
Ha3_00035956	238	RLK	core
Ha3_00036027	0	TX	core
Ha3_00036054	8	RLK	core
Ha3_00036063	0	RLK	core
Ha3_00036146	0	RLK	core
Ha3_00036153	244	TN	core
Ha3_00036185	318	TM-CC	core
Ha3_00036350	333	TN	core
Ha3_00036370	323	RLK	core
Ha3_00036382	28	TNL	core
Ha3_00036411	58	RLK	core
Ha3_00036431	285	RLP	core
Ha3_00036457	349	RLK	core
Ha3_00036471	414	RLK	core
Ha3_00036474	357	RLK	core
Ha3_00036480	219	RLK	core
Ha3_00036501	321	RLK	core
Ha3_00036638	293	RLK	core
Ha3_00036687	257	RLK	core
Ha3_00036755	247	CNL	core
Ha3_00036817	210	RLK	core
Ha3_00036863	105	RLK	dispensable
Ha3_00036907	295	RLK	core
Ha3_00036945	260	RLK	core
Ha3_00036946	296	RLK	core
Ha3_00036953	0	RLK	dispensable
Ha3_00036970	345	RLK	core
Ha3_00037061	21	RLK	core
Ha3_00037088	309	TM-CC	core
Ha3_00037109	326	TM-CC	core
Ha3_00037118	249	TM-CC	core
Ha3_00037131	0	RLK	dispensable
Ha3_00037221	185	RLK	core
Ha3_00037223	110	RLK	core
Ha3_00037350	350	RLK	core
Ha3_00037462	278	RLK	core
Ha3_00037512	214	TM-CC	core
Ha3_00037525	299	RLK	core
Ha4_00023748	31	NBS	core
Ha4_00023753	318	TM-CC	core
Ha4_00023765	0	NL	core
Ha4_00023774	93	NBS	core
Ha4_00023854	280	TM-CC	core
Ha4_00023855	0	RLK	core
Ha4_00023861	348	RLP	core
Ha4_00023864	292	RLP	core
Ha4_00023878	68	RLP	core
Ha4_00023879	175	RLK	core
Ha4_00023897	349	RLP	core
Ha4_00023902	171	RLP	core
Ha4_00023914	118	RLP	core
Ha4_00023916	77	RLP	core
Ha4_00023939	160	TX	core
Ha4_00023940	0	TNL	dispensable
Ha4_00023946	286	OTHER	core
Ha4_00023984	311	RLK	core
Ha4_00023996	256	OTHER	core
Ha4_00024019	0	NBS	core
Ha4_00024028	317	TM-CC	core
Ha4_00024069	207	RLK	core
Ha4_00024102	213	TM-CC	core
Ha4_00024126	92	NBS	core
Ha4_00024145	308	TM-CC	core
Ha4_00024173	276	RLK	core
Ha4_00024216	171	TM-CC	core
Ha4_00024232	286	RLK	core
Ha4_00024233	234	TN	core
Ha4_00024253	254	TNL	core
Ha4_00024274	291	RLK	core
Ha4_00024304	3	TM-CC	dispensable
Ha4_00024430	105	RLK	core
Ha4_00024434	78	RLK	core
Ha4_00024486	0	NL	rare
Ha4_00024487	0	RLP	dispensable
Ha4_00024512	0	RLK	dispensable
Ha4_00024593	203	TM-CC	core
Ha4_00024610	373	RLK	core
Ha4_00024617	259	RLK	core
Ha4_00024681	0	TX	core
Ha4_00024697	0	RLK	dispensable
Ha4_00024766	0	RLP	core
Ha4_00024796	302	RLK	core
Ha4_00024834	59	NBS	dispensable
Ha4_00024841	243	RLK	core
Ha4_00024877	179	TM-CC	core
Ha4_00025014	278	RLK	core
Ha4_00025035	380	RLK	core
Ha4_00025148	20	RLK	core
Ha4_00025151	44	TM-CC	core
Ha4_00025165	65	NBS	core
Ha4_00025171	189	RLK	core
Ha4_00025228	273	TM-CC	core
Ha4_00025282	281	RLK	core
Ha4_00025359	9	RLK	core
Ha4_00025381	221	TM-CC	core
Ha4_00025409	302	RLK	core
Ha4_00025425	56	NBS	dispensable
Ha4_00025432	0	CNL	rare
Ha4_00025485	357	RLK	core
Ha4_00025523	294	TN	core
Ha4_00025529	8	NL	core
Ha4_00025542	321	RLK	core
Ha4_00025556	272	RLK	core
Ha4_00025586	285	NL	core
Ha4_00025632	224	RLP	dispensable
Ha4_00025663	280	RLK	core
Ha4_00025681	194	RLP	core
Ha4_00025766	141	RLK	core
Ha4_00025791	194	TM-CC	core
Ha4_00025804	286	TM-CC	core
Ha4_00025866	0	RLK	dispensable
Ha4_00025882	30	TM-CC	core
Ha4_00025912	0	TM-CC	core
Ha4_00025914	318	RLK	core
Ha4_00025971	338	RLK	core
Ha4_00025979	234	NBS	core
Ha4_00026010	252	RLK	core
Ha4_00026101	262	RLK	core
Ha4_00026228	244	RLP	core
Ha5_00004278	284	NBS	core
Ha5_00004281	0	TX	rare
Ha5_00004287	58	CNL	core
Ha5_00004317	250	RLK	core
Ha5_00004392	150	RLK	core
Ha5_00004394	319	RLK	core
Ha5_00004426	184	TM-CC	core
Ha5_00004432	271	RLK	core
Ha5_00004436	0	RLK	rare
Ha5_00004527	307	RLK	core
Ha5_00004542	0	RLK	rare
Ha5_00004550	8	RLK	dispensable
Ha5_00004563	0	RLK	rare
Ha5_00004586	283	RLK	core
Ha5_00004652	148	RLP	dispensable
Ha5_00004678	0	TM-CC	core
Ha5_00004680	0	TM-CC	rare
Ha5_00004688	353	TM-CC	core
Ha5_00004691	0	NL	dispensable
Ha5_00004831	272	RLK	core
Ha5_00004832	67	RLK	core
Ha5_00004919	28	NL	core
Ha5_00004953	228	RLK	core
Ha5_00005010	0	RLK	core
Ha5_00005013	3	NL	core
Ha5_00005026	0	NBS	core
Ha5_00005027	0	CN	dispensable
Ha5_00005094	151	TX	core
Ha5_00005095	274	NL	core
Ha5_00005178	183	RLK	core
Ha5_00005206	231	RLK	core
Ha5_00005231	246	RLK	dispensable
Ha5_00005257	396	TNL	dispensable
Ha5_00005259	210	TM-CC	core
Ha5_00005275	0	RLK	core
Ha5_00005324	0	TM-CC	dispensable
Ha5_00005360	264	RLK	core
Ha5_00005435	0	RLK	core
Ha5_00005542	210	RLK	core
Ha5_00005553	262	RLK	core
Ha5_00005587	197	RLK	core
Ha5_00005659	309	TM-CC	core
Ha5_00005807	70	RLP	core
Ha5_00005811	0	TM-CC	rare
Ha5_00005832	18	TN	dispensable
Ha5_00005835	141	RLK	core
Ha5_00005836	411	TNL	core
Ha5_00005927	240	RLK	core
Ha5_00005928	42	RLK	dispensable
Ha5_00005929	0	RLK	core
Ha5_00005949	301	RLK	core
Ha5_00005963	232	RLK	core
Ha5_00005987	306	TNL	core
Ha5_00006055	0	RLK	dispensable
Ha5_00006292	0	TNL	rare
Ha5_00006388	325	RLK	core
Ha5_00006389	0	RLK	rare
Ha5_00006407	0	RLK	dispensable
Ha5_00006424	227	RLK	core
Ha5_00006425	445	RLK	core
Ha5_00006430	268	RLK	core
Ha5_00006559	224	RLK	core
Ha5_00006572	351	TM-CC	core
Ha5_00006653	347	CNL	core
Ha5_00006798	301	RLK	core
Ha5_00006820	0	RLK	core
Ha5_00006916	183	TM-CC	core
Ha5_00006980	183	TM-CC	core
Ha5_00007076	317	RLK	core
Ha5_00007077	0	RLK	core
Ha5_00007080	282	RLK	core
Ha5_00007128	0	TNL	core
Ha5_00007148	369	TM-CC	core
Ha5_00007194	24	NL	core
Ha5_00007209	248	RLK	core
Ha5_00007315	0	RLK	core
Ha5_00007367	365	RLK	core
Ha5_00007455	300	RLP	core
Ha5_00007473	235	RLK	core
Ha5_00007493	167	RLK	dispensable
Ha5_00007494	189	RLK	core
Ha5_00007546	339	RLK	core
Ha6_00047610	344	RLK	core
Ha6_00047758	234	RLK	core
Ha6_00047762	76	TX	core
Ha6_00047803	34	RLK	dispensable
Ha6_00047805	254	RLK	core
Ha6_00048008	0	TM-CC	dispensable
Ha6_00048113	239	RLK	core
Ha6_00048308	243	RLP	core
Ha6_00048369	7	TM-CC	core
Ha6_00048416	229	RLK	core
Ha6_00048463	368	TM-CC	core
Ha6_00048482	0	NL	dispensable
Ha6_00048587	315	RLK	core
Ha6_00048612	0	RLK	rare
Ha6_00048717	380	RLK	core
Ha6_00048722	176	RLK	core
Ha6_00048742	0	RLK	rare
Ha6_00048764	247	RLK	core
Ha6_00048797	441	RLK	core
Ha6_00048810	257	RLK	core
Ha6_00048815	9	RLK	core
Ha6_00048955	209	RLK	core
Ha6_00048977	0	RLK	dispensable
Ha6_00049031	139	RLK	core
Ha6_00049033	128	RLK	core
Ha6_00049042	0	RLK	core
Ha6_00049095	222	RLK	core
Ha6_00049143	0	RLK	core
Ha6_00049178	256	RLK	core
Ha6_00049199	180	RLK	core
Ha6_00049213	156	RLK	core
Ha6_00049237	242	RLK	core
Ha6_00049288	163	TN	core
Ha6_00049289	168	TN	core
Ha6_00049313	34	TN	core
Ha6_00049314	87	NL	core
Ha6_00049317	0	RLK	dispensable
Ha6_00049338	239	RLK	core
Ha6_00049366	62	RLP	core
Ha6_00049379	0	RLK	core
Ha6_00049465	239	TM-CC	core
Ha7_00045531	297	RLK	core
Ha7_00045559	331	RLK	core
Ha7_00045580	267	RLK	core
Ha7_00045598	236	RLP	dispensable
Ha7_00045600	69	RLP	dispensable
Ha7_00045603	143	RLP	core
Ha7_00045642	0	TN	core
Ha7_00045662	204	RLK	core
Ha7_00045693	0	TNL	core
Ha7_00045817	230	RLK	core
Ha7_00045821	339	RLK	core
Ha7_00045829	0	RLK	dispensable
Ha7_00045924	0	RLK	dispensable
Ha7_00045976	273	RLK	core
Ha7_00045981	316	TM-CC	core
Ha7_00046041	0	NL	core
Ha7_00046044	0	NL	core
Ha7_00046051	121	TM-CC	core
Ha7_00046067	248	TM-CC	core
Ha7_00046095	469	TM-CC	core
Ha7_00046173	3	RLK	core
Ha7_00046254	0	RLK	rare
Ha7_00046315	255	TM-CC	core
Ha7_00046333	0	RLK	dispensable
Ha7_00046402	322	RLK	core
Ha7_00046447	295	RLK	core
Ha7_00046573	369	RLK	core
Ha7_00046590	281	RLK	core
Ha7_00046630	0	TM-CC	core
Ha7_00046697	260	RLK	core
Ha7_00046739	190	NBS	core
Ha7_00046790	268	RLK	core
Ha7_00046847	159	TM-CC	core
Ha7_00046938	344	RLK	core
Ha7_00047004	237	RLK	core
Ha7_00047034	250	RLK	core
Ha7_00047050	273	RLP	core
Ha7_00047065	308	RLP	core
Ha7_00047098	0	RLK	core
Ha7_00047190	133	RLP	dispensable
Ha7_00047192	246	RLP	core
Ha7_00047194	288	RLP	core
Ha7_00047205	308	RLP	core
Ha7_00047227	343	RLK	core
Ha7_00047237	279	RLP	core
Ha7_00047254	302	RLK	core
Ha7_00047260	245	RLK	core
Ha7_00047298	407	RLK	core
Ha7_00047305	77	RLK	dispensable
Ha7_00047335	3	RLP	core
Ha7_00047346	31	RLP	core
Ha7_00047351	0	RLP	core
Ha7_00047352	0	RLK	core
Ha7_00047366	333	RLP	core
Ha7_00047371	340	RLP	core
Ha7_00047400	335	RLK	core
Ha7_00047429	168	RLK	core
Ha7_00047441	218	CNL	core
Ha8_00040710	310	RLK	core
Ha8_00040765	309	RLK	core
Ha8_00040794	323	RLK	core
Ha8_00040876	345	RLK	core
Ha8_00040883	275	RLK	core
Ha8_00040928	28	OTHER	core
Ha8_00040948	0	NL	core
Ha8_00040950	3	NL	core
Ha8_00040953	3	TX	core
Ha8_00040980	306	TNL	core
Ha8_00041023	250	RLK	dispensable
Ha8_00041034	160	TX	core
Ha8_00041035	157	NBS	core
Ha8_00041038	198	TN	dispensable
Ha8_00041039	411	TN	core
Ha8_00041092	337	RLK	core
Ha8_00041163	301	RLP	core
Ha8_00041181	4	RLP	core
Ha8_00041193	363	RLK	core
Ha8_00041207	275	RLK	core
Ha8_00041290	301	RLP	core
Ha8_00041294	193	RLP	dispensable
Ha8_00041312	204	RLP	core
Ha8_00041316	52	RLP	dispensable
Ha8_00041371	453	RLK	core
Ha8_00041379	177	RLK	core
Ha8_00041396	299	TN	core
Ha8_00041466	150	TX	dispensable
Ha8_00041515	315	TN	core
Ha8_00041526	276	RLK	core
Ha8_00041559	357	RLK	core
Ha8_00041565	308	RLK	core
Ha8_00041566	354	RLK	dispensable
Ha8_00041576	0	RLK	core
Ha8_00041578	99	RLK	core
Ha8_00041606	298	RLK	core
Ha8_00041652	327	RLK	core
Ha8_00041670	79	TX	dispensable
Ha8_00041774	252	RLK	core
Ha8_00041790	0	RLP	core
Ha8_00041799	262	RLP	dispensable
Ha8_00041804	209	RLP	core
Ha8_00041817	9	NL	core
Ha8_00041872	289	CN	core
Ha8_00041873	153	NBS	core
Ha8_00041957	360	RLK	core
Ha8_00042020	0	NL	core
Ha8_00042149	0	RLK	rare
Ha8_00042170	237	TM-CC	core
Ha8_00042235	0	RLK	core
Ha8_00042255	192	RLP	core
Ha8_00042334	284	RLP	core
Ha8_00042362	0	TM-CC	core
Ha8_00042426	3	RLK	core
Ha8_00042477	312	RLK	core
Ha8_00042502	323	TM-CC	core
Ha8_00042503	0	RLK	dispensable
Ha8_00042523	0	RLK	core
Ha8_00042545	215	RLK	core
Ha8_00042548	460	RLK	core
Ha8_00042658	366	RLK	core
Ha8_00042729	224	RLK	core
Ha8_00042755	347	RLK	core
Ha8_00042819	0	RLK	core
Ha8_00042866	0	NL	core
Ha8_00042966	493	TM-CC	core
Ha9_00010720	226	RLK	core
Ha9_00010734	236	RLK	core
Ha9_00010747	0	RLK	core
Ha9_00010845	289	NL	core
Ha9_00010847	0	TX	core
Ha9_00010866	56	TNL	core
Ha9_00010868	173	RLP	core
Ha9_00010871	332	TNL	core
Ha9_00010896	28	TN	core
Ha9_00010897	199	TN	core
Ha9_00010913	228	TNL	dispensable
Ha9_00010917	0	TX	core
Ha9_00010936	0	RLK	core
Ha9_00010937	7	TX	dispensable
Ha9_00010940	157	TNL	dispensable
Ha9_00010958	7	TNL	core
Ha9_00010964	7	TX	dispensable
Ha9_00010966	224	TN	core
Ha9_00010968	363	TNL	core
Ha9_00010977	8	TX	core
Ha9_00010978	74	TNL	core
Ha9_00010981	287	TNL	core
Ha9_00010983	397	NL	core
Ha9_00010985	270	NL	dispensable
Ha9_00010987	257	TNL	dispensable
Ha9_00010990	0	NBS	core
Ha9_00010991	0	CN	dispensable
Ha9_00010996	0	NL	dispensable
Ha9_00011009	396	NL	core
Ha9_00011012	305	TN	core
Ha9_00011049	266	RLK	dispensable
Ha9_00011053	0	NL	rare
Ha9_00011068	40	RLP	dispensable
Ha9_00011069	32	RLP	core
Ha9_00011079	0	TN	dispensable
Ha9_00011108	300	TN	core
Ha9_00011177	118	RLK	dispensable
Ha9_00011193	0	RLK	dispensable
Ha9_00011235	270	TNL	dispensable
Ha9_00011248	64	TX	dispensable
Ha9_00011252	259	TNL	core
Ha9_00011260	96	RLK	core
Ha9_00011262	293	RLK	core
Ha9_00011274	71	NBS	dispensable
Ha9_00011307	282	RLK	core
Ha9_00011367	360	TNL	core
Ha9_00011377	0	NL	dispensable
Ha9_00011388	317	RLK	core
Ha9_00011394	7	RLK	core
Ha9_00011462	0	RLP	core
Ha9_00011516	31	TM-CC	core
Ha9_00011566	274	RLK	core
Ha9_00011601	0	RLK	dispensable
Ha9_00011673	0	RLK	core
Ha9_00011721	289	RLK	core
Ha9_00011759	236	RLK	core
Ha9_00011773	137	TM-CC	core
Ha9_00011778	271	TM-CC	core
Ha9_00011794	281	RLK	core
Ha9_00011870	286	RLK	core
Ha9_00011909	228	TM-CC	core
Ha9_00011915	0	RLK	dispensable
Ha9_00011960	0	RLP	rare
Ha9_00012023	177	RLK	core
Ha9_00012056	270	RLP	core
Ha9_00012082	272	RLK	core
Ha9_00012135	0	RLK	rare
Ha9_00012178	0	RLK	dispensable
Ha9_00012194	382	RLK	core
Ha9_00012270	281	RLK	core
Ha9_00012293	6	RLK	core
Ha9_00012306	153	RLK	core
Ha9_00012321	240	TM-CC	core
Ha9_00012396	345	RLK	core
Ha9_00012472	274	TM-CC	core
Ha9_00012509	9	TM-CC	core
Ha9_00012591	333	RLK	core
Ha9_00012628	308	RLK	core
Ha9_00012733	248	RLK	core
Ha9_00012735	335	NL	core
Ha9_00012782	405	RLK	core
Ha9_00012790	0	TM-CC	dispensable
Ha9_00012848	249	RLK	core
Ha9_00012870	275	RLK	core
Ha9_00012894	253	RLK	core
Ha9_00012937	294	TM-CC	core
Ha9_00012991	271	RLK	core
Ha9_00013064	0	TNL	dispensable
Ha9_00013079	0	RLK	core
Ha9_00013093	0	TX	dispensable
Ha9_00013191	3	NL	dispensable
Ha9_00013192	0	TX	dispensable
Ha9_00013248	312	NL	core
Ha9_00013253	0	TM-CC	core
Ha9_00013318	270	RLK	core
Ha9_00013449	65	OTHER	core
Ha9_00013487	281	RLK	core
Ha9_00013513	355	RLK	core
Ha9_00013614	221	TM-CC	core
Ha9_00013664	336	TM-CC	core
Ha9_00013697	228	RLK	dispensable
Ha9_00013699	271	RLK	core
Ha9_00013767	318	RLP	core
Ha9_00013778	0	TN	core
Ha9_00013847	0	NL	dispensable
Ha9_00013867	115	RLK	core
Ha9_00013873	0	NBS	dispensable
Ha9_00013902	305	TM-CC	core
Ha9_00013998	259	TM-CC	core
Ha9_00014011	0	TM-CC	core
Ha9_00014014	209	RLK	core
Ha9_00014032	277	RLK	core
Ha9_00014047	285	RLK	core
Ha9_00014053	323	RLK	core
Ha10_00000008	292	RLK	core
Ha10_00000022	129	TM-CC	core
Ha10_00000033	214	RLK	core
Ha10_00000034	271	RLK	core
Ha10_00000036	150	RLK	dispensable
Ha10_00000129	0	RLK	dispensable
Ha10_00000130	19	RLK	core
Ha10_00000247	201	NL	core
Ha10_00000249	255	NBS	dispensable
Ha10_00000250	220	NBS	core
Ha10_00000253	331	NL	core
Ha10_00000294	247	TM-CC	core
Ha10_00000314	95	RLP	core
Ha10_00000321	461	RLP	core
Ha10_00000322	430	RLP	core
Ha10_00000338	63	RLK	core
Ha10_00000383	342	RLP	core
Ha10_00000398	288	RLP	core
Ha10_00000433	12	RLP	dispensable
Ha10_00000544	0	RLK	core
Ha10_00000549	0	RLK	core
Ha10_00000596	334	RLK	core
Ha10_00000636	328	TNL	core
Ha10_00000672	271	TM-CC	core
Ha10_00000731	0	RLK	core
Ha10_00000734	90	RLK	core
Ha10_00000838	5	RLK	rare
Ha10_00000844	3	TNL	core
Ha10_00000858	0	RLK	core
Ha10_00000911	0	RLP	core
Ha10_00000918	266	RLK	core
Ha10_00001109	271	RLP	core
Ha10_00001132	298	RLK	core
Ha10_00001135	0	TM-CC	core
Ha10_00001184	132	RLK	dispensable
Ha10_00001283	173	TM-CC	core
Ha10_00001321	196	RLK	core
Ha10_00001364	153	RLK	core
Ha10_00001411	175	TM-CC	core
Ha10_00001438	217	TM-CC	dispensable
Ha10_00001454	342	RLK	core
Ha10_00001487	249	RLK	core
Ha10_00001492	317	TNL	core
Ha10_00001547	111	RLK	core
Ha10_00001664	166	TNL	dispensable
Ha10_00001687	6	RLK	core
Ha10_00001697	177	NBS	core
Ha10_00001698	173	TX	core
Ha10_00001757	50	RLK	rare
Ha10_00001899	66	TM-CC	core
Ha10_00001943	0	RLK	core
Ha10_00001945	0	RLK	core
Ha10_00001966	173	TM-CC	core
Ha10_00001969	0	RLK	core
Ha10_00002044	312	RLK	core
Ha10_00002084	0	RLK	core
Ha10_00002196	228	RLK	core
Ha10_00002337	186	RLK	core
Ha10_00002344	229	RLK	core
Ha10_00002378	0	TX	core
Ha10_00002397	400	TM-CC	core
Ha10_00002424	204	TN	core
Ha10_00002444	70	RLK	core
Ha10_00002513	221	TM-CC	core
Ha10_00002563	262	RLK	core
Ha10_00002583	277	TNL	dispensable
Ha10_00002615	9	TM-CC	core
Ha10_00002653	0	TM-CC	core
Ha10_00002681	0	RLK	dispensable
Ha10_00002691	275	RLK	core
Ha10_00002697	316	RLK	core
Ha10_00002698	243	RLK	core
Ha10_00002794	266	RLP	core
Ha10_00002820	0	RLK	core
Ha10_00002821	3	RLK	core
Ha10_00002839	0	RLK	core
Ha10_00002850	270	RLK	core
Ha10_00002865	218	TM-CC	core
Ha10_00002920	79	TM-CC	core
Ha10_00002939	259	RLK	core
Ha10_00002990	0	RLK	core
Ha10_00003013	0	RLK	dispensable
Ha10_00003039	0	RLK	dispensable
Ha10_00003056	83	TM-CC	core
Ha10_00003231	0	RLK	core
Ha10_00003255	179	RLP	core
Ha10_00003256	215	RLK	core
Ha10_00003354	0	TM-CC	dispensable
Ha10_00003397	264	OTHER	core
Ha10_00003524	286	RLK	core
Ha10_00003540	284	RLK	core
Ha10_00003560	352	RLK	core
Ha10_00003633	0	RLK	dispensable
Ha10_00003663	254	RLK	core
Ha10_00003684	205	RLK	core
Ha10_00003715	0	TM-CC	core
Ha10_00003794	0	RLK	dispensable
Ha10_00003799	0	NBS	core
Ha10_00003801	304	RLK	dispensable
Ha10_00003944	322	RLK	core
Ha10_00003963	329	TM-CC	core
Ha10_00003965	0	RLK	core
Ha10_00004000	246	RLK	core
Ha10_00004066	229	RLK	core
Ha10_00004070	102	RLK	core
Ha10_00004108	307	RLK	core
Ha10_00004141	0	RLK	core
Ha11_00028411	0	RLP	core
Ha11_00028469	312	RLK	core
Ha11_00028489	106	NL	core
Ha11_00028520	0	RLK	core
Ha11_00028580	6	RLP	dispensable
Ha11_00028581	228	RLP	dispensable
Ha11_00028633	259	RLK	core
Ha11_00028710	142	TM-CC	core
Ha11_00028717	113	RLK	core
Ha11_00028767	75	RLK	dispensable
Ha11_00028807	0	RLK	core
Ha11_00028824	255	RLK	core
Ha11_00028851	0	NL	core
Ha11_00028864	227	RLP	core
Ha11_00028875	0	NBS	rare
Ha11_00028893	0	RLK	core
Ha11_00028916	0	RLK	dispensable
Ha11_00028962	324	RLK	core
Ha11_00029097	292	RLK	core
Ha11_00029138	226	RLK	core
Ha11_00029144	297	RLK	core
Ha11_00029146	274	RLK	core
Ha11_00029181	102	TM-CC	dispensable
Ha11_00029184	161	CNL	core
Ha11_00029208	268	TM-CC	core
Ha11_00029283	17	TX	core
Ha11_00029293	251	RLK	core
Ha11_00029294	303	RLK	core
Ha11_00029329	0	TM-CC	core
Ha11_00029449	22	NL	core
Ha11_00029462	3	RLP	dispensable
Ha11_00029514	286	RLP	core
Ha11_00029531	358	RLP	core
Ha11_00029534	183	RLP	core
Ha11_00029536	137	RLP	dispensable
Ha11_00029557	0	RLK	core
Ha11_00029572	201	RLK	core
Ha11_00029589	0	TM-CC	dispensable
Ha11_00029605	0	RLK	dispensable
Ha11_00029617	18	RLP	core
Ha11_00029644	7	TM-CC	core
Ha11_00029646	0	RLK	dispensable
Ha11_00029656	227	RLK	core
Ha11_00029750	168	RLK	core
Ha11_00029755	244	RLK	core
Ha11_00029760	405	RLK	core
Ha11_00029769	321	RLK	core
Ha11_00029785	264	RLK	core
Ha11_00029791	259	RLK	core
Ha11_00029793	295	RLK	core
Ha11_00029795	307	RLK	core
Ha11_00029809	9	TM-CC	core
Ha11_00029816	325	RLK	core
Ha11_00029818	274	RLK	core
Ha11_00029834	303	RLK	core
Ha11_00029844	244	CNL	core
Ha11_00029849	289	RLK	core
Ha11_00029850	284	RLK	core
Ha11_00029853	302	RLK	core
Ha11_00029855	206	RLK	core
Ha11_00029857	0	RLK	dispensable
Ha11_00029861	0	RLK	core
Ha11_00029897	0	RLK	dispensable
Ha11_00029973	312	RLK	core
Ha11_00029979	0	RLP	dispensable
Ha11_00029982	259	NBS	core
Ha11_00029984	268	RLK	core
Ha11_00030017	0	RLK	dispensable
Ha11_00030024	20	TM-CC	core
Ha11_00030026	161	RLK	core
Ha11_00030029	266	RLK	core
Ha11_00030123	224	TM-CC	core
Ha11_00030130	207	RLK	dispensable
Ha11_00030149	266	RLK	core
Ha11_00030199	0	TM-CC	core
Ha11_00030266	0	RLK	core
Ha11_00030290	0	RLK	core
Ha11_00030375	272	RLK	core
Ha11_00030465	147	TM-CC	core
Ha11_00030481	230	RLK	core
Ha11_00030495	0	RLK	dispensable
Ha11_00030545	325	RLK	core
Ha11_00030567	9	NBS	dispensable
Ha11_00030568	0	RLP	dispensable
Ha11_00030582	0	RLK	dispensable
Ha11_00030601	0	TM-CC	core
Ha11_00030637	0	RLK	core
Ha11_00030645	260	RLK	core
Ha11_00030661	0	TM-CC	dispensable
Ha11_00030736	317	RLK	core
Ha11_00030769	161	RLK	core
Ha11_00030957	110	RLK	dispensable
Ha11_00030987	196	RLK	dispensable
Ha11_00031021	134	RLK	dispensable
Ha11_00031023	0	RLK	core
Ha11_00031043	3	TNL	core
Ha11_00031044	0	TX	dispensable
Ha11_00031062	99	NL	dispensable
Ha11_00031116	346	RLK	core
Ha11_00031144	151	RLK	core
Ha11_00031160	145	NBS	dispensable
Ha11_00031161	0	NBS	rare
Ha11_00031163	185	NL	dispensable
Ha11_00031185	0	RLK	dispensable
Ha11_00031282	181	RLK	core
Ha11_00031284	296	RLK	dispensable
Ha11_00031306	330	RLK	core
Ha11_00031342	29	RLK	dispensable
Ha11_00031346	20	RLK	core
Ha11_00031388	27	RLK	core
Ha11_00031405	0	RLK	core
Ha12_00031445	234	RLK	core
Ha12_00031596	42	RLK	dispensable
Ha12_00031615	222	TM-CC	core
Ha12_00031622	300	RLK	core
Ha12_00031654	237	CNL	core
Ha12_00031748	331	RLK	core
Ha12_00031810	0	NBS	core
Ha12_00031836	0	RLP	core
Ha12_00031853	253	TM-CC	core
Ha12_00031870	9	RLK	core
Ha12_00031998	267	RLK	core
Ha12_00032120	306	TX	core
Ha12_00032175	78	TN	core
Ha12_00032184	0	RLK	core
Ha12_00032364	92	RLK	core
Ha12_00032393	267	RLK	core
Ha12_00032542	192	RLK	core
Ha12_00032565	238	RLK	core
Ha12_00032575	316	RLK	core
Ha12_00032587	300	RLK	core
Ha12_00032592	0	RLK	rare
Ha12_00032686	0	RLK	core
Ha12_00032749	21	TM-CC	core
Ha12_00032778	243	RLK	core
Ha12_00032806	266	RLP	core
Ha12_00032838	209	RLK	core
Ha12_00032972	24	TM-CC	core
Ha12_00033001	0	RLK	rare
Ha12_00033040	287	RLK	core
Ha12_00033043	234	RLK	core
Ha12_00033074	316	RLK	core
Ha12_00033135	0	RLK	core
Ha12_00033162	117	TM-CC	core
Ha12_00033250	132	NL	core
Ha12_00033251	87	TX	core
Ha12_00033342	0	RLK	rare
Ha12_00033415	13	RLK	core
Ha12_00033524	290	RLK	core
Ha12_00033562	199	RLK	core
Ha12_00033580	300	RLK	core
Ha12_00033599	324	TM-CC	core
Ha12_00033654	391	NL	core
Ha12_00033656	8	RLK	core
Ha12_00033816	20	TN	core
Ha12_00033897	0	RLK	dispensable
Ha12_00033932	0	RLP	core
Ha12_00033948	192	RLK	core
Ha12_00033981	0	TM-CC	dispensable
Ha12_00033998	250	RLK	core
Ha12_00034065	261	RLK	core
Ha12_00034095	233	RLK	core
Ha12_00034104	268	RLK	core
Ha12_00034121	208	RLK	core
Ha12_00034122	200	RLP	core
Ha12_00034148	273	RLK	core
Ha12_00034205	146	RLP	core
Ha12_00034221	226	RLK	core
Ha12_00034266	158	RLP	core
Ha12_00034299	394	TM-CC	core
Ha13_00014076	197	RLP	dispensable
Ha13_00014102	241	RLP	core
Ha13_00014106	329	RLK	dispensable
Ha13_00014110	246	RLK	core
Ha13_00014120	211	RLK	core
Ha13_00014132	245	RLK	core
Ha13_00014137	357	RLP	core
Ha13_00014143	346	TM-CC	core
Ha13_00014148	255	RLK	core
Ha13_00014166	0	RLK	core
Ha13_00014185	316	RLK	core
Ha13_00014191	219	TM-CC	core
Ha13_00014262	11	CN	core
Ha13_00014319	147	NL	core
Ha13_00014320	0	NBS	core
Ha13_00014385	3	TN	core
Ha13_00014474	331	RLK	core
Ha13_00014558	283	TM-CC	core
Ha13_00014585	254	RLK	core
Ha13_00014593	7	NBS	core
Ha13_00014610	0	TM-CC	rare
Ha13_00014661	0	RLK	core
Ha13_00014707	0	NBS	dispensable
Ha13_00014771	283	TN	core
Ha13_00014938	0	RLK	core
Ha13_00014956	0	RLK	core
Ha13_00015001	124	RLK	core
Ha13_00015003	43	RLK	core
Ha13_00015132	0	RLK	core
Ha13_00015141	0	RLK	dispensable
Ha13_00015164	96	RLK	core
Ha13_00015165	0	RLP	dispensable
Ha13_00015277	7	RLK	core
Ha13_00015295	0	RLK	core
Ha13_00015422	228	RLK	core
Ha13_00015469	258	RLP	core
Ha13_00015490	44	RLP	core
Ha13_00015509	0	RLK	dispensable
Ha13_00015544	0	RLK	dispensable
Ha13_00015601	274	TM-CC	core
Ha13_00015619	0	RLK	core
Ha13_00015622	0	RLK	dispensable
Ha13_00015687	215	RLP	core
Ha13_00015700	0	TM-CC	core
Ha13_00015733	0	RLK	core
Ha13_00015755	0	RLK	core
Ha13_00015757	0	RLK	rare
Ha13_00015761	0	RLK	core
Ha13_00015765	0	TM-CC	core
Ha13_00015781	264	RLK	core
Ha13_00015817	0	RLP	core
Ha13_00015896	271	TM-CC	core
Ha13_00015975	300	TM-CC	core
Ha13_00016003	0	RLK	core
Ha13_00016036	0	NBS	core
Ha13_00016037	0	TX	dispensable
Ha13_00016071	318	RLK	core
Ha13_00016104	255	RLK	core
Ha13_00016158	222	RLK	core
Ha13_00016172	161	TX	core
Ha13_00016176	347	TNL	core
Ha13_00016190	0	RLK	dispensable
Ha13_00016228	28	RLK	core
Ha13_00016272	360	TM-CC	core
Ha13_00016288	255	RLK	core
Ha13_00016303	269	RLK	core
Ha13_00016326	27	RLK	core
Ha13_00016337	201	RLK	core
Ha13_00016434	17	TM-CC	core
Ha13_00016531	274	RLP	core
Ha13_00016534	315	RLK	core
Ha13_00016550	17	CNL	core
Ha13_00016551	280	RLP	core
Ha13_00016657	121	RLK	dispensable
Ha13_00016747	0	NBS	core
Ha13_00016768	275	RLK	core
Ha13_00016789	316	TM-CC	core
Ha13_00016822	200	TM-CC	core
Ha13_00016839	0	NBS	core
Ha13_00016848	0	NBS	core
Ha13_00016888	180	NL	core
Ha13_00016889	405	CNL	core
Ha13_00016912	0	RLP	core
Ha13_00016936	204	TM-CC	core
Ha13_00016955	346	CNL	core
Ha13_00016974	384	NL	core
Ha13_00016989	0	RLP	dispensable
Ha13_00017034	300	RLK	core
Ha13_00017035	9	RLK	core
Ha13_00017065	426	NL	core
Ha13_00017101	320	TX	core
Ha13_00017122	376	CN	core
Ha13_00017128	47	TX	dispensable
Ha13_00017129	0	TX	core
Ha13_00017138	336	CNL	core
Ha14_00017188	237	CNL	core
Ha14_00017240	0	NL	core
Ha14_00017429	0	TM-CC	core
Ha14_00017478	254	NL	core
Ha14_00017497	240	TM-CC	core
Ha14_00017573	284	TM-CC	core
Ha14_00017574	300	RLK	core
Ha14_00017618	15	RLK	core
Ha14_00017748	49	RLK	core
Ha14_00017749	80	RLK	core
Ha14_00017754	9	RLK	core
Ha14_00017777	297	RLK	core
Ha14_00017883	435	RLK	core
Ha14_00017898	0	TM-CC	core
Ha14_00018001	292	RLK	core
Ha14_00018021	369	RLP	core
Ha14_00018024	280	RLK	core
Ha14_00018077	262	TM-CC	core
Ha14_00018091	421	RLK	core
Ha14_00018100	0	RLK	core
Ha14_00018103	22	RLK	core
Ha14_00018116	11	RLK	core
Ha14_00018117	0	RLK	dispensable
Ha14_00018198	30	RLK	core
Ha14_00018222	0	NBS	dispensable
Ha14_00018231	149	RLK	core
Ha14_00018232	0	RLK	rare
Ha14_00018277	6	RLK	core
Ha14_00018319	0	RLP	core
Ha14_00018322	0	RLK	core
Ha14_00018330	3	RLK	core
Ha14_00018398	0	RLK	rare
Ha14_00018409	6	RLK	core
Ha14_00018420	0	TM-CC	core
Ha14_00018436	0	TM-CC	core
Ha14_00018451	0	TM-CC	core
Ha14_00018456	34	RLK	core
Ha14_00018493	181	TM-CC	core
Ha14_00018504	303	RLK	core
Ha14_00018516	242	RLK	core
Ha14_00018519	18	RLK	core
Ha14_00018674	232	RLK	core
Ha14_00018874	0	RLK	core
Ha14_00018901	186	RLK	core
Ha14_00018904	262	RLK	core
Ha14_00018906	242	RLK	core
Ha14_00018909	3	RLK	core
Ha14_00018910	243	RLK	core
Ha14_00018915	0	TNL	dispensable
Ha14_00018919	89	RLK	core
Ha14_00018924	131	RLK	dispensable
Ha14_00018928	248	RLK	core
Ha14_00018949	263	TM-CC	core
Ha14_00019072	0	RLK	core
Ha14_00019128	308	RLK	core
Ha14_00019144	157	RLP	core
Ha14_00019147	0	RLK	dispensable
Ha14_00019217	307	RLK	core
Ha14_00019265	290	TM-CC	core
Ha14_00019284	319	RLK	core
Ha14_00019322	308	RLK	core
Ha14_00019324	348	RLK	core
Ha14_00019329	316	RLK	core
Ha14_00019330	297	RLK	core
Ha14_00019363	23	RLP	core
Ha14_00019365	311	RLK	core
Ha14_00019381	355	RLK	core
Ha14_00019415	425	RLK	core
Ha14_00019417	385	RLK	core
Ha14_00019432	0	RLK	dispensable
Ha14_00019475	121	CNL	dispensable
Ha14_00019542	0	RLP	dispensable
Ha14_00019549	0	RLK	core
Ha14_00019730	174	TM-CC	core
Ha14_00019762	262	RLK	core
Ha14_00019987	331	RLK	core
Ha14_00020067	302	RLK	core
Ha14_00020083	211	NL	core
Ha14_00020104	0	RLK	dispensable
Ha14_00020141	188	TX	core
Ha14_00020144	28	RLP	dispensable
Ha14_00020180	142	RLK	core
Ha14_00020202	295	NL	core
Ha14_00020204	319	TM-CC	core
Ha14_00020210	320	RLK	core
Ha14_00020296	244	RLP	core
Ha14_00020349	20	RLK	core
Ha14_00020350	6	RLK	core
Ha14_00020384	225	RLK	core
Ha14_00020407	352	RLK	core
Ha14_00020446	6	RLK	dispensable
Ha14_00020454	319	RLK	core
Ha14_00020474	346	RLK	core
Ha14_00020511	353	RLK	core
Ha14_00020530	345	RLK	core
Ha14_00020569	145	RLK	core
Ha15_00037626	355	RLK	core
Ha15_00037664	206	RLK	core
Ha15_00037689	283	RLK	core
Ha15_00037700	0	RLK	dispensable
Ha15_00037780	228	NL	core
Ha15_00037817	0	RLK	core
Ha15_00037848	3	RLK	core
Ha15_00037849	35	RLK	core
Ha15_00037867	0	RLP	core
Ha15_00037905	362	RLK	core
Ha15_00037969	270	RLK	core
Ha15_00037980	50	RLK	dispensable
Ha15_00037985	0	RLK	core
Ha15_00038063	303	TM-CC	core
Ha15_00038103	0	RLK	core
Ha15_00038107	432	CNL	core
Ha15_00038126	241	RLK	core
Ha15_00038132	0	RLK	core
Ha15_00038217	7	RLK	dispensable
Ha15_00038222	0	RLK	core
Ha15_00038253	245	NL	core
Ha15_00038338	0	RLK	core
Ha15_00038356	168	RLK	core
Ha15_00038395	0	RLK	dispensable
Ha15_00038408	0	RLK	core
Ha15_00038424	140	TM-CC	core
Ha15_00038486	280	RLK	core
Ha15_00038497	0	TM-CC	core
Ha15_00038524	226	RLK	core
Ha15_00038526	230	RLK	core
Ha15_00038553	440	CNL	core
Ha15_00038568	0	RLK	dispensable
Ha15_00038570	248	CNL	core
Ha15_00038573	300	CNL	core
Ha15_00038680	248	CN	core
Ha15_00038684	245	RLK	core
Ha15_00038694	225	RLP	core
Ha15_00038695	254	RLK	core
Ha15_00038720	374	CNL	core
Ha15_00038756	295	TM-CC	core
Ha15_00038801	17	RLK	core
Ha15_00038845	239	RLK	core
Ha15_00038873	268	RLK	core
Ha15_00038931	295	NBS	core
Ha15_00038939	0	RLK	core
Ha15_00038948	86	RLK	core
Ha15_00038997	0	TM-CC	core
Ha15_00039005	240	RLK	core
Ha15_00039039	363	RLK	core
Ha15_00039122	0	RLK	dispensable
Ha15_00039123	280	RLK	core
Ha15_00039170	161	RLK	core
Ha15_00039177	3	RLK	dispensable
Ha15_00039261	0	RLK	core
Ha15_00039325	0	RLK	dispensable
Ha15_00039349	296	RLK	core
Ha15_00039355	0	RLK	core
Ha15_00039459	227	RLK	core
Ha15_00039468	291	RLK	core
Ha15_00039481	24	NL	core
Ha15_00039482	0	CN	core
Ha15_00039503	69	RLK	core
Ha15_00039505	0	RLK	dispensable
Ha15_00039548	0	RLK	core
Ha15_00039657	309	RLK	core
Ha15_00039680	245	RLK	core
Ha15_00039689	0	CN	core
Ha15_00039705	263	RLK	core
Ha15_00039752	0	RLK	core
Ha15_00039770	262	NL	core
Ha15_00039778	0	RLK	core
Ha15_00039781	258	NL	core
Ha15_00039798	51	TM-CC	core
Ha15_00039825	143	RLK	core
Ha15_00039828	255	RLK	core
Ha15_00039877	318	RLK	core
Ha15_00039883	385	TM-CC	core
Ha15_00039898	59	RLK	core
Ha15_00039944	0	RLK	dispensable
Ha15_00039980	265	TM-CC	core
Ha15_00040021	193	TN	core
Ha15_00040022	217	NL	core
Ha15_00040118	0	RLP	dispensable
Ha15_00040129	291	RLK	core
Ha15_00040227	63	TN	core
Ha15_00040245	200	TX	core
Ha15_00040267	248	RLK	core
Ha15_00040356	293	TM-CC	core
Ha15_00040442	311	RLP	core
Ha15_00040604	0	NBS	dispensable
Ha15_00040690	291	RLK	core
Ha16_00020603	3	RLK	dispensable
Ha16_00020627	198	RLP	core
Ha16_00020631	217	RLP	core
Ha16_00020665	200	TM-CC	core
Ha16_00020675	3	RLK	core
Ha16_00020750	286	TM-CC	core
Ha16_00020753	0	TM-CC	core
Ha16_00020760	330	RLK	core
Ha16_00020776	78	TM-CC	dispensable
Ha16_00020879	371	RLK	core
Ha16_00020905	0	RLK	core
Ha16_00020928	336	TM-CC	core
Ha16_00020999	238	TX	core
Ha16_00021022	264	RLK	core
Ha16_00021094	403	RLK	core
Ha16_00021104	330	TNL	core
Ha16_00021112	0	TM-CC	core
Ha16_00021205	157	RLK	core
Ha16_00021236	250	RLK	core
Ha16_00021249	352	NL	core
Ha16_00021377	214	TM-CC	core
Ha16_00021387	265	RLK	core
Ha16_00021400	250	RLK	core
Ha16_00021452	10	NBS	dispensable
Ha16_00021525	0	RLK	core
Ha16_00021553	226	TM-CC	dispensable
Ha16_00021581	255	TM-CC	core
Ha16_00021682	255	RLK	core
Ha16_00021684	0	RLK	rare
Ha16_00021697	160	RLK	core
Ha16_00021726	248	TM-CC	core
Ha16_00021760	151	RLK	core
Ha16_00021769	252	RLP	core
Ha16_00021825	3	RLK	core
Ha16_00022010	207	NBS	core
Ha16_00022013	232	CNL	core
Ha16_00022035	148	RLK	core
Ha16_00022056	228	RLK	core
Ha16_00022073	75	NBS	dispensable
Ha16_00022145	158	TM-CC	core
Ha16_00022154	96	RLK	core
Ha16_00022157	205	RLK	core
Ha16_00022235	0	NL	core
Ha16_00022246	43	RLK	core
Ha16_00022248	265	RLK	core
Ha16_00022262	0	TX	dispensable
Ha16_00022263	0	NL	core
Ha16_00022286	34	RLK	dispensable
Ha16_00022314	252	RLP	core
Ha16_00022332	0	RLK	dispensable
Ha16_00022360	28	TM-CC	core
Ha16_00022401	224	RLK	core
Ha16_00022422	242	RLK	core
Ha16_00022560	121	RLK	core
Ha16_00022574	283	OTHER	core
Ha16_00022602	76	RLK	core
Ha16_00022613	374	RLP	core
Ha16_00022728	48	RLK	core
Ha16_00022752	8	RLK	core
Ha16_00022789	250	TM-CC	core
Ha16_00022792	320	TN	dispensable
Ha16_00022793	0	NL	core
Ha16_00022828	0	CNL	core
Ha16_00022829	0	RLP	dispensable
Ha16_00022859	278	RLK	dispensable
Ha16_00022871	257	TM-CC	core
Ha16_00022884	44	RLK	core
Ha16_00023213	0	RLK	dispensable
Ha16_00023284	402	RLP	core
Ha16_00023356	0	RLK	core
Ha16_00023384	307	RLK	core
Ha16_00023401	175	RLK	core
Ha16_00023416	270	TM-CC	core
Ha16_00023421	203	RLK	core
Ha16_00023461	178	RLK	core
Ha16_00023495	0	RLK	dispensable
Ha16_00023524	173	RLK	core
Ha16_00023584	0	TN	core
Ha16_00023624	319	RLK	core
Ha16_00023625	207	RLK	core
Ha17_00007566	3	RLK	dispensable
Ha17_00007638	0	CNL	core
Ha17_00007748	0	RLK	dispensable
Ha17_00007831	84	CNL	core
Ha17_00007847	0	RLP	core
Ha17_00007857	6	RLP	core
Ha17_00007859	0	RLP	dispensable
Ha17_00007865	313	RLK	core
Ha17_00007911	255	RLK	core
Ha17_00007985	227	RLK	core
Ha17_00008010	263	TM-CC	core
Ha17_00008022	249	TM-CC	core
Ha17_00008046	207	NBS	core
Ha17_00008092	295	RLK	core
Ha17_00008142	0	RLP	dispensable
Ha17_00008212	267	RLK	core
Ha17_00008234	230	RLP	core
Ha17_00008236	297	RLK	core
Ha17_00008243	272	TM-CC	core
Ha17_00008382	0	NBS	core
Ha17_00008420	0	RLP	rare
Ha17_00008472	139	RLK	core
Ha17_00008485	0	TM-CC	core
Ha17_00008493	197	TM-CC	core
Ha17_00008506	253	RLK	core
Ha17_00008520	230	RLK	core
Ha17_00008540	108	RLK	core
Ha17_00008555	0	RLK	core
Ha17_00008725	183	RLK	core
Ha17_00008742	310	RLK	core
Ha17_00008760	327	RLK	core
Ha17_00008797	0	RLK	core
Ha17_00008847	244	TM-CC	core
Ha17_00008850	259	CNL	core
Ha17_00008871	330	RLK	core
Ha17_00008974	292	RLK	core
Ha17_00008976	255	RLK	core
Ha17_00008979	316	RLK	core
Ha17_00008987	0	TM-CC	dispensable
Ha17_00009020	0	RLK	dispensable
Ha17_00009049	237	RLK	core
Ha17_00009059	160	RLP	core
Ha17_00009068	266	RLK	core
Ha17_00009138	278	NBS	core
Ha17_00009224	269	RLP	core
Ha17_00009337	174	TM-CC	core
Ha17_00009398	250	RLK	core
Ha17_00009401	250	RLK	core
Ha17_00009477	0	TM-CC	dispensable
Ha17_00009483	234	RLK	core
Ha17_00009558	274	RLK	core
Ha17_00009559	239	TM-CC	core
Ha17_00009577	292	CNL	core
Ha17_00009578	233	NBS	core
Ha17_00009582	48	RLK	rare
Ha17_00009588	211	TM-CC	core
Ha17_00009645	225	RLP	core
Ha17_00009672	258	RLP	core
Ha17_00009732	208	RLK	core
Ha17_00009882	291	RLK	core
Ha17_00009936	251	TM-CC	core
Ha17_00009955	0	NL	dispensable
Ha17_00009956	186	RLK	core
Ha17_00010020	241	RLK	core
Ha17_00010022	264	RLK	core
Ha17_00010186	312	RLP	core
Ha17_00010236	251	RLK	core
Ha17_00010486	261	RLP	core
Ha17_00010490	258	RLK	core
Ha17_00010628	322	TM-CC	core
Ha17_00010679	328	RLK	core
Ha17_00010711	0	RLK	core
Q947E1_HELAN	0	TN	dispensable
A5AMX6_VITVI	0	RLK	core
A5AQZ7_VITVI	0	TM-CC	core
A5BAA8_VITVI	0	CNL	rare
A5BLC8_VITVI	0	TM-CC	dispensable
A7VM23_MARPO	0	RLK	core
A9CM15_IPONI	0	RLK	core
B9G0G1_ORYSJ	0	TM-CC	rare
B9H9A6_POPTR	0	RLK	core
D8R627_SELML	0	TM-CC	rare
E2J573_ROSCN	0	RLK	dispensable
F1C965_HELAN	0	CNL	core
F6HVH2_VITVI	0	CNL	rare
