# Supplementary material for: Pangenome Data Analysis Reveals Characteristics of Resistance Gene Analogs Associated with Sclerotinia sclerotiorum Resistance in Sunflower
Source: Life (Basel). 2024 Oct 17;14(10):1322. doi: 10.3390/life14101322 (PMC11509514; doi:10.3390/life14101322)
Supplement: Supplementary file 1 [file life-14-01322-s001.zip › Supplemental Table S5.xlsx]

## Sheet: rga.introgression
Supplemental Table S5. The SAM population involved introgression from H. argophyllus and H. petiolaris, with wild H. annuus
Gene_id	PPN002	PPN003	PPN006	PPN010	PPN011	PPN012	PPN021	PPN023	PPN025	PPN026	PPN027	PPN029	PPN035	PPN051	PPN052	PPN054	PPN055	PPN056	PPN057	PPN060	PPN065	PPN066	PPN069	PPN071	PPN073	PPN074	PPN075	PPN096	PPN101	PPN102	PPN105	PPN106	PPN107	PPN113	PPN119	PPN120	PPN122	PPN123	PPN124	PPN132	PPN138	PPN140	PPN148	PPN151	PPN153	PPN154	PPN157	PPN164	PPN167
Ha11_00029462	NA	NA	NA	NA	NA	NA	NA	NA	NA	NA	NA	NA	NA	NA	NA	NA	NA	NA	NA	NA	NA	NA	NA	NA	NA	NA	NA	NA	NA	NA	NA	NA	NA	NA	NA	NA	NA	NA	NA	NA	NA	NA	NA	NA	NA	NA	NA	NA	NA
Ha11_00029897	NA	NA	NA	NA	NA	NA	NA	NA	NA	NA	NA	NA	NA	NA	NA	NA	NA	H.annuus	H.petiolaris	NA	NA	NA	NA	NA	NA	NA	NA	NA	NA	NA	NA	NA	H.annuus	NA	NA	NA	NA	NA	NA	NA	H.annuus	NA	NA	NA	NA	NA	NA	NA	NA
Ha11_00030567	NA	NA	NA	NA	NA	NA	NA	NA	NA	NA	NA	NA	NA	NA	NA	NA	NA	NA	NA	NA	NA	NA	NA	NA	NA	NA	NA	NA	NA	NA	H.annuus	NA	NA	NA	NA	NA	NA	NA	NA	NA	NA	NA	NA	NA	NA	NA	NA	NA	NA
Ha12_00032592	NA	NA	H.annuus	NA	NA	H.annuus	NA	NA	NA	NA	NA	NA	NA	NA	NA	NA	NA	H.annuus	NA	NA	NA	NA	NA	NA	NA	NA	NA	NA	NA	NA	NA	NA	NA	NA	NA	NA	NA	NA	NA	NA	NA	NA	NA	NA	NA	NA	NA	NA	NA
Ha12_00033342	NA	H.neglectus	NA	NA	NA	NA	NA	NA	NA	NA	NA	NA	NA	NA	NA	NA	NA	NA	NA	NA	NA	NA	NA	NA	NA	NA	NA	NA	NA	NA	NA	NA	NA	NA	NA	NA	NA	NA	NA	NA	NA	NA	NA	NA	NA	NA	NA	NA	NA
Ha13_00015622	NA	NA	NA	NA	NA	NA	NA	NA	NA	NA	NA	NA	NA	NA	NA	NA	NA	NA	NA	NA	NA	NA	NA	NA	NA	NA	NA	NA	H.neglectus	NA	NA	NA	NA	NA	NA	NA	NA	NA	NA	NA	NA	NA	NA	NA	NA	NA	NA	NA	NA
Ha15_00037700	NA	NA	H.annuus	NA	NA	NA	NA	NA	NA	NA	NA	NA	NA	NA	NA	NA	NA	H.neglectus	NA	NA	NA	NA	NA	NA	NA	NA	NA	NA	NA	NA	NA	NA	H.neglectus	NA	NA	NA	NA	NA	NA	NA	NA	NA	NA	NA	NA	NA	NA	NA	NA
Ha15_00039505	NA	NA	NA	NA	NA	NA	NA	H.annuus	NA	H.annuus	NA	NA	NA	NA	NA	NA	NA	NA	NA	NA	H.annuus	NA	NA	NA	NA	H.annuus	NA	NA	NA	NA	NA	NA	NA	NA	H.annuus	H.annuus	NA	NA	H.annuus	NA	NA	NA	NA	NA	NA	H.annuus	H.annuus	NA	NA
Ha16_00020776	NA	NA	NA	NA	H.annuus	NA	NA	NA	H.annuus	NA	NA	NA	H.annuus	NA	NA	NA	NA	NA	NA	NA	NA	NA	NA	NA	NA	NA	NA	NA	NA	NA	NA	NA	H.giganteus	NA	NA	NA	NA	H.annuus	NA	NA	NA	NA	NA	H.annuus	H.annuus	NA	NA	H.annuus	NA
Ha17_00009020	NA	H.annuus	NA	NA	H.petiolaris	NA	NA	NA	NA	NA	NA	H.annuus	NA	H.petiolaris	NA	H.petiolaris	H.neglectus	NA	H.neglectus	NA	NA	H.petiolaris	H.petiolaris	H.annuus	H.petiolaris	NA	NA	H.petiolaris	NA	NA	NA	H.annuus	NA	H.anomalus	NA	H.neglectus	H.petiolaris	NA	NA	NA	H.petiolaris	H.annuus	H.neglectus	H.neglectus	NA	H.neglectus	NA	NA	NA
Ha17_00009582	NA	NA	NA	NA	NA	H.petiolaris	NA	NA	NA	NA	NA	NA	NA	NA	NA	NA	NA	NA	NA	H.petiolaris	NA	NA	NA	NA	NA	NA	NA	NA	NA	NA	NA	NA	NA	NA	NA	NA	NA	NA	NA	H.petiolaris	NA	NA	NA	NA	NA	NA	NA	NA	NA
Ha4_00024486	H.neglectus	NA	NA	NA	NA	NA	NA	NA	NA	NA	NA	NA	NA	NA	NA	NA	NA	NA	NA	NA	NA	NA	NA	NA	NA	NA	NA	NA	NA	NA	NA	NA	NA	NA	NA	NA	NA	NA	NA	NA	NA	NA	NA	NA	NA	NA	NA	NA	H.neglectus
Ha5_00005027	NA	H.annuus	NA	NA	NA	H.annuus	H.annuus	NA	NA	NA	H.annuus	NA	NA	NA	NA	NA	NA	NA	NA	NA	NA	NA	NA	NA	NA	NA	H.annuus	NA	NA	NA	NA	H.annuus	NA	NA	NA	NA	NA	NA	NA	NA	NA	NA	NA	NA	NA	NA	NA	NA	NA
Ha5_00006389	NA	NA	NA	H.argophyllus	NA	NA	NA	NA	NA	NA	NA	NA	NA	NA	NA	NA	NA	NA	NA	NA	NA	NA	NA	NA	NA	NA	NA	NA	NA	NA	NA	NA	NA	NA	NA	NA	NA	NA	NA	NA	NA	NA	NA	NA	NA	NA	NA	NA	NA
Ha6_00048742	NA	NA	NA	NA	NA	NA	NA	NA	NA	NA	NA	NA	NA	NA	NA	NA	NA	NA	NA	NA	NA	NA	NA	NA	NA	NA	NA	NA	NA	NA	NA	NA	NA	NA	NA	NA	NA	NA	NA	NA	NA	NA	NA	NA	NA	NA	NA	NA	NA
[truncated: 41 more columns]
